# Supplementary material for: Methyl 1-ethyl-3′-[hy­droxy(naphthalen-1-yl)meth­yl]-1′-methyl-2-oxo­spiro­[indo­line-3,2′-pyrrolidine]-3′-carboxyl­ate
Source: Acta Crystallogr Sect E Struct Rep Online. 2014 Apr 12;70(Pt 5):o540. doi: 10.1107/S1600536814007065 (PMC4011217; doi:10.1107/S1600536814007065)
Supplement: Supplementary file 1 [file e-70-0o540-sup1.cif]

##############################################################################
#                                                                            #
# This CIF contains the data in a paper accepted for publication in          #
# Acta Crystallographica Section E. It conforms to the requirements of       #
# Notes for Authors for Acta Crystallographica Section E, and has been       #
# peer reviewed under the auspices of the IUCr Commission on Journals.       #
#                                                                            #
# Full details of the Crystallographic Information File format               #
# are given in the paper "The Crystallographic Information File (CIF):       #
# a New Standard Archive File for Crystallography" by S. R. Hall, F. H.      #
# Allen and I. D. Brown [Acta Cryst. (1991), A47, 655-685].                  #
#                                                                            #
# The current version of the core CIF dictionary is obtainable from          #
# ftp://ftp.iucr.org/pub/cif_core.dic.                                       #
#                                                                            #
# Software is freely available for graphical display of the structure(s)     #
# in this CIF. For information consult the CIF software page                 #
# http://www.iucr.org/resources/cif/software.                                #
#                                                                            #
# This file may be used for bona fide research purposes within the           #
# scientific community so long as proper attribution is given to the journal # 
# article from which it was obtained.                                        #
#                                                                            #
##############################################################################
data_I
_audit_creation_method     SHELXL-97
_database_code_depnum_ccdc_archive     'CCDC 993217'
_chemical_name_systematic     ?
_chemical_name_common
;\
Methyl 1-ethyl-3'-[hydroxy(naphthalen-1-yl)methyl]-1'-methyl-2-\
oxospiro[indoline-3,2'-pyrrolidine]-3'-carboxylate
;
_chemical_formula_moiety     'C27 H28 N2 O4'
_chemical_formula_sum     'C27 H28 N2 O4'
_chemical_formula_iupac     'C27 H28 N2 O4'
_chemical_formula_weight     444.51
_chemical_melting_point     ?
_symmetry_cell_setting     orthorhombic
_symmetry_space_group_name_H-M     'P b c a'
_symmetry_space_group_name_Hall     '-P 2ac 2ab'
loop_
    _symmetry_equiv_pos_as_xyz
    'x, y, z'
    '-x+1/2, -y, z+1/2'
    'x+1/2, -y+1/2, -z'
    '-x, y+1/2, -z+1/2'
    '-x, -y, -z'
    'x-1/2, y, -z-1/2'
    '-x-1/2, y-1/2, z'
    'x, -y-1/2, z-1/2'
_cell_length_a     16.7802(3)
_cell_length_b     14.6690(3)
_cell_length_c     18.4735(4)
_cell_angle_alpha     90.00
_cell_angle_beta     90.00
_cell_angle_gamma     90.00
_cell_volume     4547.23(16)
_cell_formula_units_Z     8
_cell_measurement_reflns_used     8834
_cell_measurement_theta_min     2.05
_cell_measurement_theta_max     31.20
_cell_measurement_temperature     293(2)
_exptl_crystal_description     block
_exptl_crystal_colour     colourless
_exptl_crystal_size_max     0.25
_exptl_crystal_size_mid     0.20
_exptl_crystal_size_min     0.20
_exptl_crystal_density_diffrn     1.299
_exptl_crystal_density_meas     ?
_exptl_crystal_density_method     'not measured'
_exptl_crystal_F_000     1888
_exptl_absorpt_coefficient_mu     0.087
_exptl_absorpt_correction_type     multi-scan
_exptl_absorpt_process_details     '(SADABS; Bruker, 2004)'
_exptl_absorpt_correction_T_min     0.9790
_exptl_absorpt_correction_T_max     0.9831
_exptl_special_details     ?
_diffrn_ambient_temperature     293(2)
_diffrn_radiation_type     MoK\a
_diffrn_radiation_wavelength     0.71073
_diffrn_radiation_source     'fine-focus sealed tube'
_diffrn_radiation_monochromator     graphite
_diffrn_measurement_device_type     'Bruker Kappa APEXII CCD'
_diffrn_measurement_method     '\w and \f scan'
_diffrn_detector_area_resol_mean     .
_diffrn_reflns_number     44640
_diffrn_reflns_av_R_equivalents     0.0414
_diffrn_reflns_av_sigmaI/netI     0.0234
_diffrn_reflns_theta_min     2.15
_diffrn_reflns_theta_max     26.36
_diffrn_reflns_theta_full     26.36
_diffrn_measured_fraction_theta_max     1.000
_diffrn_measured_fraction_theta_full     1.000
_diffrn_reflns_limit_h_min     -20
_diffrn_reflns_limit_h_max     18
_diffrn_reflns_limit_k_min     -18
_diffrn_reflns_limit_k_max     18
_diffrn_reflns_limit_l_min     -23
_diffrn_reflns_limit_l_max     23
_diffrn_standards_number     .
_diffrn_standards_interval_count     .
_diffrn_standards_interval_time     .
_diffrn_standards_decay_%     0
_refine_special_details
;
Refinement of <i>F</i>^2^ against ALL reflections. The weighted <i>R</i>-factor
<i>wR</i> and goodness of fit <i>S</i> are based on <i>F</i>^2^, conventional
<i>R</i>-factors <i>R</i> are based on <i>F</i>, with <i>F</i> set to zero for
negative <i>F</i>^2^. The threshold expression of <i>F</i>^2^ >
\s(<i>F</i>^2^) is used only for calculating <i>R</i>-factors(gt) <i>etc</i>.
and is not relevant to the choice of reflections for refinement.
<i>R</i>-factors based on <i>F</i>^2^ are statistically about twice as large
as those based on <i>F</i>, and <i>R</i>- factors based on ALL data will be
even larger.
;
_reflns_number_total     4636
_reflns_number_gt     3429
_reflns_threshold_expression     I>2sigma(I)
_refine_ls_structure_factor_coef     Fsqd
_refine_ls_matrix_type     full
_refine_ls_R_factor_all     0.0581
_refine_ls_R_factor_gt     0.0385
_refine_ls_wR_factor_gt     0.0973
_refine_ls_wR_factor_ref     0.1109
_refine_ls_goodness_of_fit_ref     1.018
_refine_ls_restrained_S_all     1.018
_refine_ls_number_reflns     4636
_refine_ls_number_parameters     299
_refine_ls_number_restraints     0
_refine_ls_hydrogen_treatment     constr
_refine_ls_weighting_scheme     calc
_refine_ls_weighting_details
         'calc w=1/[\s^2^(Fo^2^)+(0.0509P)^2^+1.1973P] where P=(Fo^2^+2Fc^2^)/3'
_atom_sites_solution_hydrogens     geom
_atom_sites_solution_primary     direct
_atom_sites_solution_secondary     difmap
_refine_ls_shift/su_max     0.001
_refine_ls_shift/su_mean     0.000
_refine_diff_density_max     0.217
_refine_diff_density_min     -0.143
_refine_ls_extinction_method     '<i>SHELXL97</i> (Sheldrick, 2008)'
_refine_ls_extinction_coef     0.0061(4)
_refine_ls_extinction_expression
                                  'Fc^*^=kFc[1+0.001xFc^2^\l^3^/sin(2\q)]^-1/4^'
loop_
    _atom_type_symbol
    _atom_type_description
    _atom_type_scat_dispersion_real
    _atom_type_scat_dispersion_imag
    _atom_type_scat_source
    'C' 'C' 0.0033 0.0016
                         'International Tables Vol C Tables 4.2.6.8 and 6.1.1.4'
    'H' 'H' 0.0000 0.0000
                         'International Tables Vol C Tables 4.2.6.8 and 6.1.1.4'
    'N' 'N' 0.0061 0.0033
                         'International Tables Vol C Tables 4.2.6.8 and 6.1.1.4'
    'O' 'O' 0.0106 0.0060
                         'International Tables Vol C Tables 4.2.6.8 and 6.1.1.4'
_computing_data_collection     'APEX2 (Bruker, 2004)'
_computing_cell_refinement     'APEX2 and SAINT (Bruker, 2004)'
_computing_data_reduction     'SAINT and XPREP (Bruker, 2004)'
_computing_structure_solution     '<i>SHELXS97</i> (Sheldrick, 2008)'
_computing_structure_refinement     '<i>SHELXL97</i> (Sheldrick, 2008)'
_computing_molecular_graphics     '<i>ORTEP-3 for Windows</i> (Farrugia, 2012)'
_computing_publication_material     '<i>PLATON</i> (Spek, 2009)'
loop_
    _atom_site_type_symbol
    _atom_site_label
    _atom_site_fract_x
    _atom_site_fract_y
    _atom_site_fract_z
    _atom_site_U_iso_or_equiv
    _atom_site_adp_type
    _atom_site_calc_flag
    _atom_site_refinement_flags
    _atom_site_occupancy
    _atom_site_symmetry_multiplicity
    _atom_site_disorder_assembly
    _atom_site_disorder_group
    O O1 0.96460(6) 0.22318(7) 0.34518(6) 0.0455(3) Uani d . 1 1 . .
    H H1 0.9670 0.1849 0.3775 0.068 Uiso calc R 1 1 . .
    O O3 0.90834(6) 0.42866(7) 0.49176(5) 0.0417(3) Uani d . 1 1 . .
    O O2 0.78729(7) 0.43761(8) 0.44130(6) 0.0539(3) Uani d . 1 1 . .
    N N1 0.86301(8) 0.14862(9) 0.46083(7) 0.0430(3) Uani d . 1 1 . .
    O O4 1.02618(7) 0.21025(9) 0.49220(6) 0.0573(3) Uani d . 1 1 . .
    N N2 0.96210(8) 0.25963(9) 0.59423(7) 0.0456(3) Uani d . 1 1 . .
    C C18 1.01590(8) 0.40195(9) 0.28012(7) 0.0332(3) Uani d . 1 1 . .
    C C13 0.94194(8) 0.37632(10) 0.31325(7) 0.0328(3) Uani d . 1 1 . .
    C C12 0.94494(8) 0.30940(9) 0.37557(7) 0.0332(3) Uani d . 1 1 . .
    H H12 0.9891 0.3276 0.4071 0.040 Uiso calc R 1 1 . .
    C C17 1.01480(9) 0.46284(10) 0.22021(8) 0.0388(3) Uani d . 1 1 . .
    C C3 0.88393(10) 0.28059(10) 0.61479(8) 0.0432(4) Uani d . 1 1 . .
    C C1 0.88143(9) 0.23837(10) 0.49136(7) 0.0360(3) Uani d . 1 1 . .
    C C4 0.83254(10) 0.26839(10) 0.55663(8) 0.0397(4) Uani d . 1 1 . .
    C C10 0.79905(9) 0.25417(11) 0.38403(8) 0.0410(4) Uani d . 1 1 . .
    H H10A 0.7503 0.2892 0.3892 0.049 Uiso calc R 1 1 . .
    H H10B 0.8108 0.2476 0.3329 0.049 Uiso calc R 1 1 . .
    C C19 1.09071(9) 0.36786(11) 0.30294(8) 0.0395(4) Uani d . 1 1 . .
    H H19 1.0931 0.3281 0.3421 0.047 Uiso calc R 1 1 . .
    C C11 0.86884(8) 0.30242(10) 0.42346(7) 0.0333(3) Uani d . 1 1 . .
    C C23 0.84805(9) 0.39681(10) 0.45129(7) 0.0364(3) Uani d . 1 1 . .
    C C16 0.94110(10) 0.49640(11) 0.19414(9) 0.0459(4) Uani d . 1 1 . .
    H H16 0.9401 0.5363 0.1550 0.055 Uiso calc R 1 1 . .
    C C14 0.87276(9) 0.41091(11) 0.28530(8) 0.0415(4) Uani d . 1 1 . .
    H H14 0.8245 0.3943 0.3063 0.050 Uiso calc R 1 1 . .
    C C20 1.15904(9) 0.39227(12) 0.26867(10) 0.0503(4) Uani d . 1 1 . .
    H H20 1.2075 0.3688 0.2844 0.060 Uiso calc R 1 1 . .
    C C2 0.96610(9) 0.23489(11) 0.52364(8) 0.0417(4) Uani d . 1 1 . .
    C C9 0.79001(10) 0.16118(11) 0.41925(9) 0.0471(4) Uani d . 1 1 . .
    H H9A 0.7437 0.1598 0.4507 0.057 Uiso calc R 1 1 . .
    H H9B 0.7845 0.1139 0.3829 0.057 Uiso calc R 1 1 . .
    C C8 0.85759(13) 0.31094(12) 0.68131(9) 0.0583(5) Uani d . 1 1 . .
    H H8 0.8926 0.3189 0.7198 0.070 Uiso calc R 1 1 . .
    C C21 1.15740(10) 0.45237(12) 0.20990(10) 0.0569(5) Uani d . 1 1 . .
    H H21 1.2046 0.4686 0.1869 0.068 Uiso calc R 1 1 . .
    C C5 0.75264(10) 0.28726(12) 0.56506(9) 0.0490(4) Uani d . 1 1 . .
    H H5 0.7175 0.2798 0.5266 0.059 Uiso calc R 1 1 . .
    C C22 1.08714(10) 0.48694(12) 0.18645(9) 0.0500(4) Uani d . 1 1 . .
    H H22 1.0866 0.5272 0.1475 0.060 Uiso calc R 1 1 . .
    C C27 0.85972(13) 0.07413(12) 0.51293(10) 0.0628(5) Uani d . 1 1 . .
    H H27A 0.9099 0.0696 0.5376 0.094 Uiso calc R 1 1 . .
    H H27B 0.8489 0.0180 0.4880 0.094 Uiso calc R 1 1 . .
    H H27C 0.8182 0.0857 0.5474 0.094 Uiso calc R 1 1 . .
    C C24 0.89186(12) 0.50715(12) 0.53604(10) 0.0605(5) Uani d . 1 1 . .
    H H24A 0.9391 0.5241 0.5620 0.091 Uiso calc R 1 1 . .
    H H24B 0.8502 0.4928 0.5698 0.091 Uiso calc R 1 1 . .
    H H24C 0.8753 0.5569 0.5058 0.091 Uiso calc R 1 1 . .
    C C6 0.72542(12) 0.31771(13) 0.63193(10) 0.0595(5) Uani d . 1 1 . .
    H H6 0.6716 0.3305 0.6383 0.071 Uiso calc R 1 1 . .
    C C25 1.03135(11) 0.26205(13) 0.64167(10) 0.0607(5) Uani d . 1 1 . .
    H H25A 1.0698 0.2172 0.6252 0.073 Uiso calc R 1 1 . .
    H H25B 1.0150 0.2452 0.6902 0.073 Uiso calc R 1 1 . .
    C C15 0.87216(10) 0.47049(11) 0.22601(9) 0.0471(4) Uani d . 1 1 . .
    H H15 0.8239 0.4924 0.2084 0.057 Uiso calc R 1 1 . .
    C C7 0.77716(14) 0.32907(13) 0.68843(10) 0.0647(5) Uani d . 1 1 . .
    H H7 0.7577 0.3495 0.7327 0.078 Uiso calc R 1 1 . .
    C C26 1.07060(14) 0.35314(17) 0.64422(14) 0.0871(7) Uani d . 1 1 . .
    H H26A 1.1159 0.3505 0.6759 0.131 Uiso calc R 1 1 . .
    H H26B 1.0334 0.3976 0.6619 0.131 Uiso calc R 1 1 . .
    H H26C 1.0877 0.3699 0.5965 0.131 Uiso calc R 1 1 . .
loop_
    _atom_site_aniso_label
    _atom_site_aniso_U_11
    _atom_site_aniso_U_22
    _atom_site_aniso_U_33
    _atom_site_aniso_U_12
    _atom_site_aniso_U_13
    _atom_site_aniso_U_23
    O1 0.0565(7) 0.0361(6) 0.0438(6) 0.0055(5) 0.0104(5) -0.0025(5)
    O3 0.0426(6) 0.0372(6) 0.0452(6) -0.0019(4) -0.0030(5) -0.0087(5)
    O2 0.0459(7) 0.0586(7) 0.0571(7) 0.0166(5) -0.0053(5) -0.0069(6)
    N1 0.0528(8) 0.0357(7) 0.0404(7) -0.0048(6) -0.0031(6) -0.0018(6)
    O4 0.0428(7) 0.0746(9) 0.0544(7) 0.0114(6) -0.0006(6) 0.0086(6)
    N2 0.0503(8) 0.0489(8) 0.0377(7) -0.0043(6) -0.0115(6) 0.0051(6)
    C18 0.0329(7) 0.0321(7) 0.0347(7) -0.0002(6) 0.0017(6) -0.0043(6)
    C13 0.0315(8) 0.0346(8) 0.0324(7) -0.0005(6) -0.0002(6) -0.0042(6)
    C12 0.0311(7) 0.0341(8) 0.0343(7) -0.0009(6) 0.0005(6) -0.0036(6)
    C17 0.0396(8) 0.0348(8) 0.0421(8) 0.0004(6) 0.0047(7) -0.0007(7)
    C3 0.0564(10) 0.0392(9) 0.0339(8) -0.0044(7) -0.0014(7) 0.0047(6)
    C1 0.0372(8) 0.0376(8) 0.0331(7) -0.0024(6) -0.0001(6) -0.0020(6)
    C4 0.0482(9) 0.0374(8) 0.0336(7) -0.0064(7) 0.0031(7) 0.0016(6)
    C10 0.0358(8) 0.0504(9) 0.0367(8) -0.0091(7) -0.0033(6) -0.0035(7)
    C19 0.0349(8) 0.0406(8) 0.0431(8) 0.0018(6) 0.0023(6) 0.0022(7)
    C11 0.0305(7) 0.0377(8) 0.0316(7) -0.0027(6) -0.0013(6) -0.0024(6)
    C23 0.0349(8) 0.0412(8) 0.0330(7) 0.0003(6) 0.0017(6) 0.0004(6)
    C16 0.0464(10) 0.0457(9) 0.0454(9) 0.0022(7) -0.0011(7) 0.0107(7)
    C14 0.0317(8) 0.0492(9) 0.0434(8) -0.0022(6) 0.0006(6) 0.0042(7)
    C20 0.0327(8) 0.0506(10) 0.0677(11) 0.0055(7) 0.0058(8) 0.0065(8)
    C2 0.0435(9) 0.0415(9) 0.0402(8) -0.0013(7) -0.0030(7) 0.0068(7)
    C9 0.0492(10) 0.0460(9) 0.0461(9) -0.0123(7) -0.0028(7) -0.0066(7)
    C8 0.0876(15) 0.0544(11) 0.0328(8) -0.0036(10) -0.0018(9) 0.0025(8)
    C21 0.0402(10) 0.0541(11) 0.0765(12) 0.0031(8) 0.0196(9) 0.0147(9)
    C5 0.0477(10) 0.0547(10) 0.0447(9) -0.0037(7) 0.0072(7) 0.0012(8)
    C22 0.0493(10) 0.0453(10) 0.0553(10) 0.0024(7) 0.0137(8) 0.0113(8)
    C27 0.0863(15) 0.0439(10) 0.0583(11) -0.0106(9) -0.0059(10) 0.0068(8)
    C24 0.0749(13) 0.0447(10) 0.0621(11) -0.0021(9) -0.0012(10) -0.0205(9)
    C6 0.0653(12) 0.0578(11) 0.0553(11) 0.0042(9) 0.0214(9) 0.0052(9)
    C25 0.0649(12) 0.0647(12) 0.0525(10) -0.0033(9) -0.0249(9) 0.0088(9)
    C15 0.0379(9) 0.0528(10) 0.0507(9) 0.0029(7) -0.0083(7) 0.0086(8)
    C7 0.0926(16) 0.0620(12) 0.0394(9) 0.0073(11) 0.0194(10) 0.0017(8)
    C26 0.0750(15) 0.0904(17) 0.0959(17) -0.0253(12) -0.0234(13) -0.0054(14)
_geom_special_details
;
All e.s.d.'s (except the e.s.d. in the dihedral angle between two l.s. planes)
are estimated using the full covariance matrix. The cell e.s.d.'s are taken
into account individually in the estimation of e.s.d.'s in distances, angles
and torsion angles; correlations between e.s.d.'s in cell parameters are only
used when they are defined by crystal symmetry. An approximate (isotropic)
treatment of cell e.s.d.'s is used for estimating e.s.d.'s involving l.s.
planes.
;
loop_
    _geom_bond_atom_site_label_1
    _geom_bond_atom_site_label_2
    _geom_bond_site_symmetry_2
    _geom_bond_distance
    _geom_bond_publ_flag
    O1 C12 . 1.4224(17) ?
    O1 H1 . 0.8200 ?
    O3 C23 . 1.3418(17) ?
    O3 C24 . 1.4392(19) ?
    O2 C23 . 1.1965(17) ?
    N1 C27 . 1.457(2) ?
    N1 C9 . 1.458(2) ?
    N1 C1 . 1.4652(19) ?
    O4 C2 . 1.2185(19) ?
    N2 C2 . 1.355(2) ?
    N2 C3 . 1.400(2) ?
    N2 C25 . 1.456(2) ?
    C18 C19 . 1.415(2) ?
    C18 C17 . 1.422(2) ?
    C18 C13 . 1.4339(19) ?
    C13 C14 . 1.368(2) ?
    C13 C12 . 1.514(2) ?
    C12 C11 . 1.5570(19) ?
    C12 H12 . 0.9800 ?
    C17 C22 . 1.410(2) ?
    C17 C16 . 1.416(2) ?
    C3 C8 . 1.380(2) ?
    C3 C4 . 1.389(2) ?
    C1 C4 . 1.523(2) ?
    C1 C2 . 1.542(2) ?
    C1 C11 . 1.581(2) ?
    C4 C5 . 1.378(2) ?
    C10 C9 . 1.519(2) ?
    C10 C11 . 1.5501(19) ?
    C10 H10A . 0.9700 ?
    C10 H10B . 0.9700 ?
    C19 C20 . 1.358(2) ?
    C19 H19 . 0.9300 ?
    C11 C23 . 1.518(2) ?
    C16 C15 . 1.353(2) ?
    C16 H16 . 0.9300 ?
    C14 C15 . 1.401(2) ?
    C14 H14 . 0.9300 ?
    C20 C21 . 1.399(2) ?
    C20 H20 . 0.9300 ?
    C9 H9A . 0.9700 ?
    C9 H9B . 0.9700 ?
    C8 C7 . 1.382(3) ?
    C8 H8 . 0.9300 ?
    C21 C22 . 1.355(2) ?
    C21 H21 . 0.9300 ?
    C5 C6 . 1.391(2) ?
    C5 H5 . 0.9300 ?
    C22 H22 . 0.9300 ?
    C27 H27A . 0.9600 ?
    C27 H27B . 0.9600 ?
    C27 H27C . 0.9600 ?
    C24 H24A . 0.9600 ?
    C24 H24B . 0.9600 ?
    C24 H24C . 0.9600 ?
    C6 C7 . 1.368(3) ?
    C6 H6 . 0.9300 ?
    C25 C26 . 1.490(3) ?
    C25 H25A . 0.9700 ?
    C25 H25B . 0.9700 ?
    C15 H15 . 0.9300 ?
    C7 H7 . 0.9300 ?
    C26 H26A . 0.9600 ?
    C26 H26B . 0.9600 ?
    C26 H26C . 0.9600 ?
loop_
    _geom_angle_atom_site_label_1
    _geom_angle_atom_site_label_2
    _geom_angle_atom_site_label_3
    _geom_angle_site_symmetry_1
    _geom_angle_site_symmetry_3
    _geom_angle
    _geom_angle_publ_flag
    C12 O1 H1 . . 109.5 ?
    C23 O3 C24 . . 116.77(12) ?
    C27 N1 C9 . . 114.27(13) ?
    C27 N1 C1 . . 115.31(12) ?
    C9 N1 C1 . . 105.46(12) ?
    C2 N2 C3 . . 111.49(13) ?
    C2 N2 C25 . . 123.11(15) ?
    C3 N2 C25 . . 125.40(14) ?
    C19 C18 C17 . . 117.71(13) ?
    C19 C18 C13 . . 123.22(13) ?
    C17 C18 C13 . . 119.05(13) ?
    C14 C13 C18 . . 118.43(13) ?
    C14 C13 C12 . . 123.76(13) ?
    C18 C13 C12 . . 117.77(12) ?
    O1 C12 C13 . . 106.51(11) ?
    O1 C12 C11 . . 110.86(11) ?
    C13 C12 C11 . . 116.59(11) ?
    O1 C12 H12 . . 107.5 ?
    C13 C12 H12 . . 107.5 ?
    C11 C12 H12 . . 107.5 ?
    C22 C17 C16 . . 120.97(14) ?
    C22 C17 C18 . . 119.38(14) ?
    C16 C17 C18 . . 119.64(13) ?
    C8 C3 C4 . . 122.11(17) ?
    C8 C3 N2 . . 127.79(16) ?
    C4 C3 N2 . . 110.09(13) ?
    N1 C1 C4 . . 116.80(12) ?
    N1 C1 C2 . . 108.27(12) ?
    C4 C1 C2 . . 101.51(12) ?
    N1 C1 C11 . . 101.56(11) ?
    C4 C1 C11 . . 112.59(12) ?
    C2 C1 C11 . . 116.72(12) ?
    C5 C4 C3 . . 119.39(14) ?
    C5 C4 C1 . . 132.19(14) ?
    C3 C4 C1 . . 108.37(13) ?
    C9 C10 C11 . . 106.51(12) ?
    C9 C10 H10A . . 110.4 ?
    C11 C10 H10A . . 110.4 ?
    C9 C10 H10B . . 110.4 ?
    C11 C10 H10B . . 110.4 ?
    H10A C10 H10B . . 108.6 ?
    C20 C19 C18 . . 121.12(14) ?
    C20 C19 H19 . . 119.4 ?
    C18 C19 H19 . . 119.4 ?
    C23 C11 C10 . . 113.72(12) ?
    C23 C11 C12 . . 108.73(11) ?
    C10 C11 C12 . . 112.50(11) ?
    C23 C11 C1 . . 107.70(11) ?
    C10 C11 C1 . . 101.67(11) ?
    C12 C11 C1 . . 112.35(11) ?
    O2 C23 O3 . . 123.65(14) ?
    O2 C23 C11 . . 126.86(14) ?
    O3 C23 C11 . . 109.47(12) ?
    C15 C16 C17 . . 120.09(14) ?
    C15 C16 H16 . . 120.0 ?
    C17 C16 H16 . . 120.0 ?
    C13 C14 C15 . . 122.18(14) ?
    C13 C14 H14 . . 118.9 ?
    C15 C14 H14 . . 118.9 ?
    C19 C20 C21 . . 120.76(15) ?
    C19 C20 H20 . . 119.6 ?
    C21 C20 H20 . . 119.6 ?
    O4 C2 N2 . . 125.39(15) ?
    O4 C2 C1 . . 126.01(14) ?
    N2 C2 C1 . . 108.53(13) ?
    N1 C9 C10 . . 104.79(12) ?
    N1 C9 H9A . . 110.8 ?
    C10 C9 H9A . . 110.8 ?
    N1 C9 H9B . . 110.8 ?
    C10 C9 H9B . . 110.8 ?
    H9A C9 H9B . . 108.9 ?
    C3 C8 C7 . . 117.37(17) ?
    C3 C8 H8 . . 121.3 ?
    C7 C8 H8 . . 121.3 ?
    C22 C21 C20 . . 120.08(15) ?
    C22 C21 H21 . . 120.0 ?
    C20 C21 H21 . . 120.0 ?
    C4 C5 C6 . . 118.98(17) ?
    C4 C5 H5 . . 120.5 ?
    C6 C5 H5 . . 120.5 ?
    C21 C22 C17 . . 120.94(15) ?
    C21 C22 H22 . . 119.5 ?
    C17 C22 H22 . . 119.5 ?
    N1 C27 H27A . . 109.5 ?
    N1 C27 H27B . . 109.5 ?
    H27A C27 H27B . . 109.5 ?
    N1 C27 H27C . . 109.5 ?
    H27A C27 H27C . . 109.5 ?
    H27B C27 H27C . . 109.5 ?
    O3 C24 H24A . . 109.5 ?
    O3 C24 H24B . . 109.5 ?
    H24A C24 H24B . . 109.5 ?
    O3 C24 H24C . . 109.5 ?
    H24A C24 H24C . . 109.5 ?
    H24B C24 H24C . . 109.5 ?
    C7 C6 C5 . . 120.56(18) ?
    C7 C6 H6 . . 119.7 ?
    C5 C6 H6 . . 119.7 ?
    N2 C25 C26 . . 113.18(16) ?
    N2 C25 H25A . . 108.9 ?
    C26 C25 H25A . . 108.9 ?
    N2 C25 H25B . . 108.9 ?
    C26 C25 H25B . . 108.9 ?
    H25A C25 H25B . . 107.8 ?
    C16 C15 C14 . . 120.62(15) ?
    C16 C15 H15 . . 119.7 ?
    C14 C15 H15 . . 119.7 ?
    C6 C7 C8 . . 121.59(17) ?
    C6 C7 H7 . . 119.2 ?
    C8 C7 H7 . . 119.2 ?
    C25 C26 H26A . . 109.5 ?
    C25 C26 H26B . . 109.5 ?
    H26A C26 H26B . . 109.5 ?
    C25 C26 H26C . . 109.5 ?
    H26A C26 H26C . . 109.5 ?
    H26B C26 H26C . . 109.5 ?
loop_
    _geom_torsion_atom_site_label_1
    _geom_torsion_atom_site_label_2
    _geom_torsion_atom_site_label_3
    _geom_torsion_atom_site_label_4
    _geom_torsion_site_symmetry_1
    _geom_torsion_site_symmetry_2
    _geom_torsion_site_symmetry_3
    _geom_torsion_site_symmetry_4
    _geom_torsion
    _geom_torsion_publ_flag
    C19 C18 C13 C14 . . . . -177.76(14) ?
    C17 C18 C13 C14 . . . . 0.7(2) ?
    C19 C18 C13 C12 . . . . -0.1(2) ?
    C17 C18 C13 C12 . . . . 178.35(12) ?
    C14 C13 C12 O1 . . . . 106.00(15) ?
    C18 C13 C12 O1 . . . . -71.55(15) ?
    C14 C13 C12 C11 . . . . -18.3(2) ?
    C18 C13 C12 C11 . . . . 164.14(12) ?
    C19 C18 C17 C22 . . . . -0.3(2) ?
    C13 C18 C17 C22 . . . . -178.76(14) ?
    C19 C18 C17 C16 . . . . 178.06(14) ?
    C13 C18 C17 C16 . . . . -0.4(2) ?
    C2 N2 C3 C8 . . . . -177.79(16) ?
    C25 N2 C3 C8 . . . . 3.1(3) ?
    C2 N2 C3 C4 . . . . 0.98(18) ?
    C25 N2 C3 C4 . . . . -178.11(14) ?
    C27 N1 C1 C4 . . . . -49.96(19) ?
    C9 N1 C1 C4 . . . . 77.10(15) ?
    C27 N1 C1 C2 . . . . 63.76(17) ?
    C9 N1 C1 C2 . . . . -169.18(12) ?
    C27 N1 C1 C11 . . . . -172.81(14) ?
    C9 N1 C1 C11 . . . . -45.76(14) ?
    C8 C3 C4 C5 . . . . 0.2(2) ?
    N2 C3 C4 C5 . . . . -178.66(14) ?
    C8 C3 C4 C1 . . . . 177.69(15) ?
    N2 C3 C4 C1 . . . . -1.16(17) ?
    N1 C1 C4 C5 . . . . -64.6(2) ?
    C2 C1 C4 C5 . . . . 177.95(17) ?
    C11 C1 C4 C5 . . . . 52.4(2) ?
    N1 C1 C4 C3 . . . . 118.35(14) ?
    C2 C1 C4 C3 . . . . 0.88(15) ?
    C11 C1 C4 C3 . . . . -124.70(13) ?
    C17 C18 C19 C20 . . . . -0.2(2) ?
    C13 C18 C19 C20 . . . . 178.25(15) ?
    C9 C10 C11 C23 . . . . -127.72(13) ?
    C9 C10 C11 C12 . . . . 108.12(13) ?
    C9 C10 C11 C1 . . . . -12.26(15) ?
    O1 C12 C11 C23 . . . . -177.09(11) ?
    C13 C12 C11 C23 . . . . -55.04(15) ?
    O1 C12 C11 C10 . . . . -50.22(15) ?
    C13 C12 C11 C10 . . . . 71.84(16) ?
    O1 C12 C11 C1 . . . . 63.80(14) ?
    C13 C12 C11 C1 . . . . -174.14(11) ?
    N1 C1 C11 C23 . . . . 154.27(11) ?
    C4 C1 C11 C23 . . . . 28.58(15) ?
    C2 C1 C11 C23 . . . . -88.26(14) ?
    N1 C1 C11 C10 . . . . 34.47(13) ?
    C4 C1 C11 C10 . . . . -91.23(14) ?
    C2 C1 C11 C10 . . . . 151.93(12) ?
    N1 C1 C11 C12 . . . . -86.02(13) ?
    C4 C1 C11 C12 . . . . 148.28(12) ?
    C2 C1 C11 C12 . . . . 31.45(17) ?
    C24 O3 C23 O2 . . . . 12.4(2) ?
    C24 O3 C23 C11 . . . . -165.93(13) ?
    C10 C11 C23 O2 . . . . -5.6(2) ?
    C12 C11 C23 O2 . . . . 120.61(16) ?
    C1 C11 C23 O2 . . . . -117.41(16) ?
    C10 C11 C23 O3 . . . . 172.73(11) ?
    C12 C11 C23 O3 . . . . -61.09(14) ?
    C1 C11 C23 O3 . . . . 60.89(14) ?
    C22 C17 C16 C15 . . . . 178.16(16) ?
    C18 C17 C16 C15 . . . . -0.1(2) ?
    C18 C13 C14 C15 . . . . -0.3(2) ?
    C12 C13 C14 C15 . . . . -177.87(14) ?
    C18 C19 C20 C21 . . . . 0.3(3) ?
    C3 N2 C2 O4 . . . . -177.41(15) ?
    C25 N2 C2 O4 . . . . 1.7(3) ?
    C3 N2 C2 C1 . . . . -0.36(17) ?
    C25 N2 C2 C1 . . . . 178.75(14) ?
    N1 C1 C2 O4 . . . . 53.2(2) ?
    C4 C1 C2 O4 . . . . 176.71(16) ?
    C11 C1 C2 O4 . . . . -60.5(2) ?
    N1 C1 C2 N2 . . . . -123.80(13) ?
    C4 C1 C2 N2 . . . . -0.32(15) ?
    C11 C1 C2 N2 . . . . 122.47(13) ?
    C27 N1 C9 C10 . . . . 165.99(14) ?
    C1 N1 C9 C10 . . . . 38.31(15) ?
    C11 C10 C9 N1 . . . . -14.51(16) ?
    C4 C3 C8 C7 . . . . 0.0(3) ?
    N2 C3 C8 C7 . . . . 178.67(16) ?
    C19 C20 C21 C22 . . . . 0.0(3) ?
    C3 C4 C5 C6 . . . . -0.3(2) ?
    C1 C4 C5 C6 . . . . -177.12(16) ?
    C20 C21 C22 C17 . . . . -0.4(3) ?
    C16 C17 C22 C21 . . . . -177.74(17) ?
    C18 C17 C22 C21 . . . . 0.6(3) ?
    C4 C5 C6 C7 . . . . 0.2(3) ?
    C2 N2 C25 C26 . . . . 92.5(2) ?
    C3 N2 C25 C26 . . . . -88.5(2) ?
    C17 C16 C15 C14 . . . . 0.5(3) ?
    C13 C14 C15 C16 . . . . -0.2(3) ?
    C5 C6 C7 C8 . . . . 0.0(3) ?
    C3 C8 C7 C6 . . . . -0.1(3) ?
loop_
    _geom_hbond_atom_site_label_D
    _geom_hbond_atom_site_label_H
    _geom_hbond_atom_site_label_A
    _geom_hbond_site_symmetry_A
    _geom_hbond_distance_DH
    _geom_hbond_distance_HA
    _geom_hbond_distance_DA
    _geom_hbond_angle_DHA
    O1 H1 O4 . 0.82 2.37 2.9121(16) 124.3
    O1 H1 N1 . 0.82 2.39 2.9439(17) 125.9
_iucr_refine_instructions_details
;
TITL 223 in Pbca
CELL  0.71073  16.7802  14.6690  18.4735   90.000   90.000   90.000
ZERR     8.00   0.0003   0.0003   0.0004    0.000    0.000    0.000
LATT   1
SYMM  1/2 - X, - Y, 1/2 + Z
SYMM  1/2 + X, 1/2 - Y, - Z
SYMM  - X, 1/2 + Y, 1/2 - Z
SFAC  C    H    N    O
UNIT  216  224  16   32
MERG   2
HTAB  O1 O4
HTAB  O1 N1
FMAP   2
PLAN    5
ACTA
BOND   $H
CONF
L.S.  20
WGHT    0.050900    1.197300
EXTI    0.006113
FVAR       0.36301
O1    4    0.964599    0.223185    0.345179    11.00000    0.05651    0.03613 =
         0.04376   -0.00245    0.01038    0.00551
AFIX  83
H1    2    0.966993    0.184901    0.377450    11.00000   -1.50000
AFIX   0
O3    4    0.908338    0.428660    0.491759    11.00000    0.04262    0.03719 =
         0.04525   -0.00870   -0.00298   -0.00190
O2    4    0.787295    0.437605    0.441305    11.00000    0.04593    0.05857 =
         0.05711   -0.00685   -0.00530    0.01663
N1    3    0.863008    0.148623    0.460829    11.00000    0.05279    0.03573 =
         0.04044   -0.00182   -0.00307   -0.00482
O4    4    1.026184    0.210251    0.492199    11.00000    0.04283    0.07460 =
         0.05444    0.00862   -0.00056    0.01140
N2    3    0.962098    0.259627    0.594228    11.00000    0.05031    0.04894 =
         0.03768    0.00509   -0.01146   -0.00432
C18   1    1.015900    0.401948    0.280124    11.00000    0.03286    0.03205 =
         0.03466   -0.00434    0.00167   -0.00021
C13   1    0.941944    0.376317    0.313253    11.00000    0.03150    0.03464 =
         0.03239   -0.00420   -0.00016   -0.00048
C12   1    0.944940    0.309396    0.375566    11.00000    0.03109    0.03405 =
         0.03431   -0.00355    0.00053   -0.00088
AFIX  13
H12   2    0.989139    0.327561    0.407099    11.00000   -1.20000
AFIX   0
C17   1    1.014802    0.462838    0.220212    11.00000    0.03958    0.03482 =
         0.04209   -0.00070    0.00472    0.00041
C3    1    0.883931    0.280588    0.614786    11.00000    0.05644    0.03921 =
         0.03385    0.00473   -0.00144   -0.00438
C1    1    0.881425    0.238370    0.491356    11.00000    0.03720    0.03758 =
         0.03309   -0.00204   -0.00010   -0.00239
C4    1    0.832539    0.268390    0.556628    11.00000    0.04818    0.03745 =
         0.03361    0.00158    0.00311   -0.00640
C10   1    0.799047    0.254166    0.384033    11.00000    0.03576    0.05041 =
         0.03672   -0.00350   -0.00326   -0.00906
AFIX  23
H10A  2    0.750326    0.289154    0.389192    11.00000   -1.20000
H10B  2    0.810813    0.247645    0.332886    11.00000   -1.20000
AFIX   0
C19   1    1.090708    0.367864    0.302944    11.00000    0.03487    0.04056 =
         0.04314    0.00217    0.00230    0.00179
AFIX  43
H19   2    1.093101    0.328079    0.342079    11.00000   -1.20000
AFIX   0
C11   1    0.868836    0.302419    0.423460    11.00000    0.03048    0.03773 =
         0.03156   -0.00240   -0.00126   -0.00274
C23   1    0.848055    0.396808    0.451294    11.00000    0.03493    0.04123 =
         0.03302    0.00035    0.00167    0.00032
C16   1    0.941099    0.496396    0.194136    11.00000    0.04644    0.04572 =
         0.04540    0.01075   -0.00114    0.00221
AFIX  43
H16   2    0.940081    0.536314    0.155037    11.00000   -1.20000
AFIX   0
C14   1    0.872764    0.410909    0.285301    11.00000    0.03174    0.04922 =
         0.04344    0.00418    0.00056   -0.00222
AFIX  43
H14   2    0.824546    0.394337    0.306347    11.00000   -1.20000
AFIX   0
C20   1    1.159044    0.392269    0.268667    11.00000    0.03272    0.05057 =
         0.06769    0.00653    0.00583    0.00546
AFIX  43
H20   2    1.207493    0.368756    0.284447    11.00000   -1.20000
AFIX   0
C2    1    0.966098    0.234890    0.523644    11.00000    0.04347    0.04152 =
         0.04018    0.00675   -0.00302   -0.00127
C9    1    0.790012    0.161180    0.419248    11.00000    0.04919    0.04605 =
         0.04607   -0.00664   -0.00279   -0.01231
AFIX  23
H9A   2    0.743720    0.159808    0.450676    11.00000   -1.20000
H9B   2    0.784491    0.113904    0.382880    11.00000   -1.20000
AFIX   0
C8    1    0.857590    0.310935    0.681306    11.00000    0.08764    0.05442 =
         0.03276    0.00245   -0.00180   -0.00359
AFIX  43
H8    2    0.892583    0.318873    0.719833    11.00000   -1.20000
AFIX   0
C21   1    1.157403    0.452365    0.209896    11.00000    0.04017    0.05414 =
         0.07649    0.01469    0.01960    0.00310
AFIX  43
H21   2    1.204610    0.468602    0.186888    11.00000   -1.20000
AFIX   0
C5    1    0.752642    0.287263    0.565061    11.00000    0.04769    0.05473 =
         0.04473    0.00122    0.00722   -0.00372
AFIX  43
H5    2    0.717456    0.279757    0.526625    11.00000   -1.20000
AFIX   0
C22   1    1.087141    0.486942    0.186455    11.00000    0.04928    0.04531 =
         0.05534    0.01130    0.01368    0.00244
AFIX  43
H22   2    1.086615    0.527155    0.147538    11.00000   -1.20000
AFIX   0
C27   1    0.859720    0.074125    0.512931    11.00000    0.08625    0.04385 =
         0.05830    0.00685   -0.00594   -0.01063
AFIX  33
H27A  2    0.909886    0.069553    0.537648    11.00000   -1.50000
H27B  2    0.848940    0.018028    0.488022    11.00000   -1.50000
H27C  2    0.818169    0.085718    0.547446    11.00000   -1.50000
AFIX   0
C24   1    0.891859    0.507152    0.536037    11.00000    0.07489    0.04470 =
         0.06205   -0.02047   -0.00119   -0.00215
AFIX  33
H24A  2    0.939114    0.524137    0.562040    11.00000   -1.50000
H24B  2    0.850210    0.492782    0.569787    11.00000   -1.50000
H24C  2    0.875261    0.556894    0.505819    11.00000   -1.50000
AFIX   0
C6    1    0.725419    0.317709    0.631932    11.00000    0.06535    0.05783 =
         0.05530    0.00523    0.02139    0.00422
AFIX  43
H6    2    0.671580    0.330450    0.638289    11.00000   -1.20000
AFIX   0
C25   1    1.031355    0.262053    0.641673    11.00000    0.06491    0.06465 =
         0.05246    0.00885   -0.02488   -0.00330
AFIX  23
H25A  2    1.069753    0.217194    0.625188    11.00000   -1.20000
H25B  2    1.015008    0.245172    0.690221    11.00000   -1.20000
AFIX   0
C15   1    0.872156    0.470485    0.226008    11.00000    0.03788    0.05281 =
         0.05074    0.00858   -0.00828    0.00291
AFIX  43
H15   2    0.823899    0.492413    0.208406    11.00000   -1.20000
AFIX   0
C7    1    0.777157    0.329070    0.688426    11.00000    0.09256    0.06202 =
         0.03944    0.00172    0.01936    0.00731
AFIX  43
H7    2    0.757738    0.349492    0.732700    11.00000   -1.20000
AFIX   0
C26   1    1.070595    0.353135    0.644220    11.00000    0.07498    0.09045 =
         0.09594   -0.00537   -0.02340   -0.02529
AFIX  33
H26A  2    1.115879    0.350532    0.675911    11.00000   -1.50000
H26B  2    1.033442    0.397628    0.661924    11.00000   -1.50000
H26C  2    1.087743    0.369919    0.596468    11.00000   -1.50000
HKLF 4
REM  223 in Pbca
REM R1 =  0.0385 for   3429 Fo > 4sig(Fo)  and  0.0581 for all   4636 data
REM    299 parameters refined using      0 restraints
END
WGHT      0.0508      1.2012
REM Highest difference peak  0.217,  deepest hole -0.143,  1-sigma level  0.033
Q1    1   0.8404  0.2810  0.4023  11.00000  0.05    0.22
Q2    1   0.9021  0.3037  0.3983  11.00000  0.05    0.19
Q3    1   0.9801  0.4652  0.1982  11.00000  0.05    0.19
Q4    1   0.8773  0.2737  0.4550  11.00000  0.05    0.18
Q5    1   1.0146  0.4162  0.2411  11.00000  0.05    0.18
;
data_2R
_journal_date_recd_electronic     2013-12-12
_journal_date_accepted     2014-03-30
_journal_name_full     'Acta Crystallographica, Section E'
_journal_year     2014
_journal_volume     70
_journal_issue      5
_journal_page_first     o540
_journal_page_last     o540
_journal_paper_category     QO
_journal_paper_doi     10.1107/S1600536814007065
_journal_coeditor_code     BT6950
_publ_contact_author_name     'Vinodhkumar Vijayakumar'
_publ_contact_author_address
;
Department of Life Sciences and Chemistry, Roskilde University,
DK-4000 Roskilde, Denmark
;
_publ_contact_author_email     'vinothdlsc@gmail.com'
_publ_contact_author_fax     ?
_publ_contact_author_phone     ?
_publ_section_title
;\
Methyl
1-ethyl-3'-[hydroxy(naphthalen-1-yl)methyl]-1'-methyl-2-oxospiro[indoline-3,\
2'-pyrrolidine]-3'-carboxylate
;
loop_
    _publ_author_name
    _publ_author_footnote
    _publ_author_address
    'Vijayakumar, Vinodhkumar' .
;
Department of Life Sciences and Chemistry, Roskilde University,
DK-4000 Roskilde, Denmark
;
    'Peters, Gunther H.' .
;
Department of Chemistry, Technical University of Denmark, 2800 Kgs. Lyngby,
Denmark
;
    'Suresh, M.' .
;
Department of Organic Chemistry,
University of Madras, Guindy Campus, Chennai 600 025, India
;
    'Raghavachary, Raghunathan' .
;
Department of Organic Chemistry,
University of Madras, Guindy Campus, Chennai 600 025, India
;
    'Jagadeesan, G.' .
;
Department of Physics
Presidency College
Chennai 600 005
India
;
