# Supplementary material for: Methyl 1-ethyl-3′-[hy­droxy(naphthalen-1-yl)meth­yl]-1′-methyl-2-oxo­spiro­[indo­line-3,2′-pyrrolidine]-3′-carboxyl­ate
Source: Acta Crystallogr Sect E Struct Rep Online. 2014 Apr 12;70(Pt 5):o540. doi: 10.1107/S1600536814007065 (PMC4011217; doi:10.1107/S1600536814007065)
Supplement: Supplementary file 2 [file e-70-0o540-Isup2.hkl]

# 
# h,k,l, Fc-squared, Fo-squared, sigma(Fo-squared) and status flag 
# 
data_I
_shelx_title ' 223 in Pbca' 
_shelx_refln_list_code          4 
_shelx_F_calc_maximum      361.03 
_exptl_crystal_F_000      1888.00 
_reflns_d_resolution_high  0.8005 
 
loop_ 
 _symmetry_equiv_pos_as_xyz 
 'x, y, z' 
 '-x+1/2, -y, z+1/2' 
 'x+1/2, -y+1/2, -z' 
 '-x, y+1/2, -z+1/2' 
 '-x, -y, -z' 
 'x-1/2, y, -z-1/2' 
 '-x-1/2, y-1/2, z' 
 'x, -y-1/2, z-1/2' 
 
_cell_length_a    16.7802 
_cell_length_b    14.6690 
_cell_length_c    18.4735 
_cell_angle_alpha  90.000 
_cell_angle_beta   90.000 
_cell_angle_gamma  90.000 
 
_shelx_F_squared_multiplier     1.000 
 
loop_ 
 _refln_index_h 
 _refln_index_k 
 _refln_index_l 
 _refln_F_squared_calc 
 _refln_F_squared_meas 
 _refln_F_squared_sigma 
 _refln_observed_status 
   2   0   0    24957.23    26058.81    580.60 o 
   4   0   0    12824.58    12217.49    219.57 o 
   6   0   0       14.63        3.72      2.72 o 
   8   0   0     4017.89     4249.51     70.48 o 
  10   0   0     3275.56     3182.85     56.59 o 
  12   0   0     5491.99     5629.84    154.20 o 
  14   0   0      120.69      155.32     18.92 o 
  16   0   0      929.28      949.03     58.60 o 
  18   0   0      137.39      182.09     31.88 o 
  20   0   0        8.17      -10.62     20.19 o 
   2   1   0   130342.86   134497.64   3067.34 o 
   4   1   0     5234.48     5230.29     51.57 o 
   6   1   0      488.73      680.35     11.44 o 
   8   1   0      826.62      898.12     28.32 o 
  10   1   0     5352.58     5395.75     91.69 o 
  12   1   0     1169.85     1166.23     22.82 o 
  14   1   0     5918.80     5930.41    124.03 o 
  16   1   0      170.90      169.49     19.77 o 
  18   1   0       62.14       55.68     17.51 o 
  20   1   0       12.25       13.67     15.54 o 
   0   2   0    60747.13    57659.61   1552.42 o 
   2   2   0      862.84      940.30     13.54 o 
   4   2   0    43098.25    42048.38    419.48 o 
   6   2   0     1255.09     1341.25     16.77 o 
   8   2   0      138.10      203.54      5.94 o 
  10   2   0     3937.03     4179.45     68.13 o 
  12   2   0     5556.49     5568.85    171.11 o 
  14   2   0     3197.52     3045.25     68.41 o 
  16   2   0       11.63       37.56     16.73 o 
  18   2   0      180.99      191.01     22.94 o 
  20   2   0       54.62       68.00     19.91 o 
   2   3   0     4580.65     4254.75     43.47 o 
   4   3   0     1863.52     1660.43     24.39 o 
   6   3   0     2453.17     2328.23     31.42 o 
   8   3   0     6934.62     7707.79     86.41 o 
  10   3   0        1.47        4.45      3.16 o 
  12   3   0     1559.83     1541.97     30.62 o 
  14   3   0       77.02       94.15     15.42 o 
  16   3   0      327.00      297.73     25.18 o 
  18   3   0        0.50       11.62     16.85 o 
  20   3   0       85.25       83.18     20.54 o 
   0   4   0    35464.12    34791.18    474.61 o 
   2   4   0    18777.57    18199.87    187.68 o 
   4   4   0     4771.08     4340.26     55.16 o 
   6   4   0      233.82      247.23      9.63 o 
   8   4   0       22.55       16.85      3.04 o 
  10   4   0        3.89        7.06      3.50 o 
  12   4   0     2846.99     2718.15     39.89 o 
  14   4   0     4247.75     4264.51     77.98 o 
  16   4   0        3.11      -13.55     26.33 o 
  18   4   0       78.55       65.10     20.76 o 
  20   4   0      103.12      108.42     21.77 o 
   2   5   0    16960.19    17236.57    168.20 o 
   4   5   0      762.81      731.95     11.29 o 
   6   5   0        0.49        0.68      4.21 o 
   8   5   0     3047.53     3125.86     46.09 o 
  10   5   0       47.15       56.14      4.41 o 
  12   5   0      802.40      856.97     17.49 o 
  14   5   0       95.04       88.54      9.17 o 
  16   5   0      118.67       94.07     22.39 o 
  18   5   0       56.81       90.27     13.59 o 
  20   5   0      135.10      185.08     25.25 o 
   0   6   0     7308.86     7510.58    121.39 o 
   2   6   0     2932.78     2997.78     36.32 o 
   4   6   0      306.94      310.44      7.14 o 
   6   6   0     9189.08     9533.31    115.24 o 
   8   6   0      108.73      122.32      7.78 o 
  10   6   0        7.97        9.61      3.19 o 
  12   6   0      256.54      253.45      9.36 o 
  14   6   0     1221.45     1202.68     25.49 o 
  16   6   0      615.49      631.72     33.31 o 
  18   6   0       88.55       84.40     17.92 o 
   2   7   0     1401.57     1512.60     20.94 o 
   4   7   0      228.10      206.85      6.65 o 
   6   7   0      490.02      523.78     12.19 o 
   8   7   0      382.94      407.55     10.62 o 
  10   7   0       17.29       13.20      3.35 o 
  12   7   0      308.54      291.95      9.45 o 
  14   7   0       74.06       84.94     15.39 o 
  16   7   0      109.93      102.11      8.24 o 
  18   7   0        7.99       38.05     14.96 o 
   0   8   0     1158.99     1141.43     30.38 o 
   2   8   0     7580.36     7695.27     94.57 o 
   4   8   0      220.42      252.03      9.54 o 
   6   8   0       33.52       22.62      4.36 o 
   8   8   0     2026.69     1969.52     29.95 o 
  10   8   0       44.61       50.52      4.59 o 
  12   8   0        0.72        3.30      4.08 o 
  14   8   0      802.04      808.53     23.89 o 
  16   8   0        0.15       -4.97      9.77 o 
  18   8   0        0.01        2.11     13.41 o 
   2   9   0     2231.91     2245.21     43.89 o 
   4   9   0     1062.84     1006.64     18.97 o 
   6   9   0     1881.32     1984.16     30.74 o 
   8   9   0      760.38      774.72     16.46 o 
  10   9   0      410.14      446.06     16.61 o 
  12   9   0      286.20      275.64     12.35 o 
  14   9   0      258.54      254.71     13.90 o 
  16   9   0       27.14       12.14      9.58 o 
  18   9   0       11.93        3.68      9.81 o 
   0  10   0       17.90       34.61      9.66 o 
   2  10   0      470.14      513.77     12.41 o 
   4  10   0      321.19      295.35     10.16 o 
   6  10   0       61.34       52.07      7.28 o 
   8  10   0      508.89      569.27     14.67 o 
  10  10   0      927.20      950.85     19.80 o 
  12  10   0      257.35      250.98     13.22 o 
  14  10   0        1.70       -3.55      7.17 o 
  16  10   0      169.34      205.88     13.65 o 
   2  11   0     1578.05     1550.01     41.91 o 
   4  11   0      315.99      325.82     12.12 o 
   6  11   0      760.61      827.44     25.26 o 
   8  11   0      539.82      513.14     15.87 o 
  10  11   0      346.82      359.95     16.62 o 
  12  11   0      786.55      754.57     41.87 o 
  14  11   0      677.30      662.56     21.97 o 
  16  11   0      228.34      194.18     26.42 o 
   0  12   0      462.41      475.94     28.80 o 
   2  12   0      270.97      249.66     12.22 o 
   4  12   0       64.12       87.87      9.91 o 
   6  12   0       89.47       75.80     10.39 o 
   8  12   0       39.37       32.05      9.69 o 
  10  12   0      352.17      352.17     18.24 o 
  12  12   0      155.02      170.69     14.36 o 
  14  12   0       17.99       30.27     10.20 o 
   2  13   0       12.92        6.57     12.49 o 
   4  13   0      191.83      196.05     12.20 o 
   6  13   0        0.81       -3.65      7.88 o 
   8  13   0       66.47       58.88     11.43 o 
  10  13   0        3.48        0.84     12.65 o 
  12  13   0       36.07       57.74     15.72 o 
  14  13   0       22.34       36.35     11.59 o 
   0  14   0       40.52       40.68     22.39 o 
   2  14   0       51.93       75.01     13.89 o 
   4  14   0      456.65      487.20     18.15 o 
   6  14   0     1553.40     1712.26     41.89 o 
   8  14   0        0.01       -3.21      9.24 o 
  10  14   0       45.70       36.67     11.65 o 
  12  14   0        0.36       -8.04     13.72 o 
   2  15   0       72.76      114.81     15.94 o 
   4  15   0      209.73      249.08     20.11 o 
   6  15   0      339.85      366.91     21.33 o 
   8  15   0       57.75       57.82     14.24 o 
  10  15   0      111.23      120.20     20.43 o 
  12  15   0        4.64        7.79     23.68 o 
   0  16   0       18.68        4.86     20.95 o 
   2  16   0        0.02        7.55     11.81 o 
   4  16   0       73.21       61.15     18.00 o 
   6  16   0      632.05      738.14     29.99 o 
   8  16   0      563.62      515.92     26.85 o 
  10  16   0        0.46       -0.95     15.46 o 
   2  17   0       50.95       46.94     19.17 o 
   4  17   0       22.38       26.85     18.23 o 
   6  17   0        9.88       -2.78     16.02 o 
   0  18   0        2.81       -8.04     21.02 o 
   2  18   0       31.52       36.16     18.76 o 
   1   1   1     5651.00     3769.57    166.47 o 
   2   1   1      127.46      118.62      2.33 o 
   3   1   1     1193.91     1149.42      9.06 o 
   4   1   1     2097.35     1962.12     14.01 o 
   5   1   1     3241.93     3026.43     22.65 o 
   6   1   1        3.09        6.00      1.39 o 
   7   1   1     2923.90     2949.80     28.09 o 
   8   1   1      171.72      163.11      4.10 o 
   9   1   1      709.08      716.54     10.51 o 
  10   1   1       42.00       32.04      3.17 o 
  11   1   1      362.59      388.01      8.83 o 
  12   1   1     1907.86     1801.97     24.06 o 
  13   1   1       25.89       39.01      4.82 o 
  14   1   1     5204.30     5200.05     70.73 o 
  15   1   1       66.83      108.49     12.82 o 
  16   1   1      205.32      208.56     14.63 o 
  17   1   1        7.80       20.87      9.55 o 
  18   1   1      256.49      262.38     17.98 o 
  19   1   1      110.98       98.31     13.90 o 
  20   1   1       10.33       18.23     11.54 o 
   0   2   1    15662.68    15553.16    150.37 o 
   1   2   1     5070.64     5096.00     34.31 o 
   2   2   1    11262.43    10793.29     81.66 o 
   3   2   1      661.38      590.76      5.91 o 
   4   2   1     6553.51     6053.62     44.73 o 
   5   2   1     1925.66     2002.86     17.00 o 
   6   2   1     3366.57     3389.35     25.82 o 
   7   2   1        4.94        0.79      1.67 o 
   8   2   1        4.39        3.48      1.71 o 
   9   2   1        3.60       16.38      3.21 o 
  10   2   1       13.25        9.86      3.19 o 
  11   2   1       57.26       48.33      4.30 o 
  12   2   1      315.92      309.33      8.83 o 
  13   2   1       49.93       50.87      5.67 o 
  14   2   1      104.30       80.82      7.18 o 
  15   2   1       19.70       12.24     10.69 o 
  16   2   1        4.29       -7.05      7.05 o 
  17   2   1       79.47       82.41     10.36 o 
  18   2   1       26.66       37.77     16.02 o 
  19   2   1        2.43        4.35     10.19 o 
  20   2   1       15.85        9.17     10.90 o 
   1   3   1      874.39      802.06      6.96 o 
   2   3   1     1767.48     1709.79     13.15 o 
   3   3   1        3.15       -1.04      1.04 o 
   4   3   1     3091.49     3092.67     23.83 o 
   5   3   1     4456.95     4508.66     33.78 o 
   6   3   1      300.04      327.23      5.82 o 
   7   3   1       17.35       17.61      2.23 o 
   8   3   1       18.31       31.73      3.89 o 
   9   3   1     3066.85     3085.69     28.67 o 
  10   3   1      877.33      823.26     11.09 o 
  11   3   1       34.07       21.02      2.92 o 
  12   3   1        2.52        0.97      3.73 o 
  13   3   1      402.91      403.53     12.68 o 
  14   3   1       71.15       67.96      6.26 o 
  15   3   1      154.81      150.99     10.90 o 
  16   3   1        0.05       -5.55      9.56 o 
  17   3   1      309.76      312.19     15.53 o 
  18   3   1       38.79       41.74      9.95 o 
  19   3   1        2.80       -4.90      9.90 o 
  20   3   1       20.20        9.61     11.18 o 
   0   4   1   106779.66   107019.52   1084.79 o 
   1   4   1      559.70      578.47      5.96 o 
   2   4   1     2171.41     1976.60     15.54 o 
   3   4   1       48.73       34.91      1.92 o 
   4   4   1        1.47       -1.18      1.18 o 
   5   4   1       47.47       39.99      2.00 o 
   6   4   1     2512.40     2741.77     24.15 o 
   7   4   1       41.08       64.10      3.01 o 
   8   4   1     3056.29     3387.54     31.60 o 
   9   4   1     4932.38     5228.95     48.14 o 
  10   4   1       69.36       57.87      3.14 o 
  11   4   1      200.87      260.48      6.14 o 
  12   4   1       58.25       54.73      3.52 o 
  13   4   1        1.94       -2.59      4.29 o 
  14   4   1      102.21      104.47      7.33 o 
  15   4   1      745.54      763.15     29.88 o 
  16   4   1      205.53      197.23     12.41 o 
  17   4   1      217.71      211.92     15.46 o 
  18   4   1        2.73       -3.82      8.28 o 
  19   4   1      103.01       95.86     14.89 o 
  20   4   1       76.59      125.59     15.83 o 
   1   5   1     3472.66     3510.71     28.49 o 
   2   5   1     2188.13     2171.60     17.29 o 
   3   5   1     4691.84     5110.07     38.50 o 
   4   5   1       95.36      113.21      3.46 o 
   5   5   1     2629.62     2760.03     27.30 o 
   6   5   1      469.73      465.10      7.02 o 
   7   5   1     1349.02     1474.08     15.11 o 
   8   5   1      177.40      195.17      5.20 o 
   9   5   1        4.64       -2.63      2.63 o 
  10   5   1      144.42      134.98      5.14 o 
  11   5   1       36.31       31.65      3.00 o 
  12   5   1       15.23       23.29      3.37 o 
  13   5   1      171.23      160.98      5.39 o 
  14   5   1       41.20       32.76      4.67 o 
  15   5   1      339.35      299.96     15.67 o 
  16   5   1        9.15       -0.99      8.52 o 
  17   5   1      495.37      506.70     18.70 o 
  18   5   1       10.11       12.41      9.88 o 
  19   5   1        0.01        1.29     11.04 o 
  20   5   1       48.97       83.23     12.81 o 
   0   6   1     2002.24     2011.22     25.97 o 
   1   6   1    14478.61    14659.43    117.73 o 
   2   6   1      330.01      362.51      5.79 o 
   3   6   1       27.01       23.62      2.19 o 
   4   6   1      139.92      159.96      3.80 o 
   5   6   1      696.86      638.71     12.40 o 
   6   6   1       89.26       78.96      3.74 o 
   7   6   1      309.90      370.82      6.84 o 
   8   6   1       36.93       37.61      3.08 o 
   9   6   1       15.87       28.26      2.99 o 
  10   6   1      251.03      246.89      6.07 o 
  11   6   1       78.84       89.33      4.20 o 
  12   6   1       26.27       27.78      3.42 o 
  13   6   1        6.75        4.34      3.43 o 
  14   6   1      410.40      390.33      9.07 o 
  15   6   1       94.96       85.34      6.92 o 
  16   6   1      169.53      149.78     12.68 o 
  17   6   1       78.14       77.91     11.32 o 
  18   6   1        3.26        5.92      8.04 o 
  19   6   1        0.61       -7.18      9.87 o 
   1   7   1        9.75       15.78      3.10 o 
   2   7   1        2.77        0.16      1.83 o 
   3   7   1     7542.24     7778.74     63.25 o 
   4   7   1     1563.15     1581.13     15.93 o 
   5   7   1      123.23      132.80      4.21 o 
   6   7   1      752.84      763.61     10.90 o 
   7   7   1      465.09      443.06      8.48 o 
   8   7   1     3088.44     3260.38     33.18 o 
   9   7   1      306.29      256.38      6.22 o 
  10   7   1       83.62       85.83      4.25 o 
  11   7   1        2.55       -1.87      2.92 o 
  12   7   1       59.81       49.97      4.48 o 
  13   7   1      181.03      189.58      5.87 o 
  14   7   1       57.48       53.67      4.89 o 
  15   7   1      218.63      230.49      8.56 o 
  16   7   1      191.36      185.63      7.77 o 
  17   7   1        0.49       -7.67      7.67 o 
  18   7   1       61.11       75.82     10.05 o 
  19   7   1       28.23       42.20     11.52 o 
   0   8   1      339.21      374.79     11.37 o 
   1   8   1     6343.29     6761.03     71.80 o 
   2   8   1     2343.83     2452.87     24.39 o 
   3   8   1      369.17      367.42      7.02 o 
   4   8   1       17.00       32.66      3.03 o 
   5   8   1      314.25      395.97      7.53 o 
   6   8   1        1.16       -2.78      2.78 o 
   7   8   1      710.91      685.55     10.16 o 
   8   8   1        3.67        4.41      3.49 o 
   9   8   1       84.73       76.67      4.62 o 
  10   8   1        0.01       -1.80      3.21 o 
  11   8   1       89.21      105.29      5.22 o 
  12   8   1        0.14       -2.69      3.48 o 
  13   8   1       26.67       18.66      4.83 o 
  14   8   1      446.70      477.20     11.69 o 
  15   8   1        8.67        3.33      5.10 o 
  16   8   1       11.27       12.19      5.14 o 
  17   8   1       14.02        8.70      6.08 o 
  18   8   1       20.70       21.97     10.10 o 
   1   9   1       26.37       18.64      2.84 o 
   2   9   1      152.47      165.95      4.96 o 
   3   9   1     3682.36     3742.42     35.66 o 
   4   9   1      246.27      258.50      6.45 o 
   5   9   1       61.67       56.68      3.64 o 
   6   9   1       20.37       27.25      3.56 o 
   7   9   1     1420.46     1468.78     22.89 o 
   8   9   1       21.73       24.10      3.50 o 
   9   9   1       51.65       47.00      3.86 o 
  10   9   1       12.91        3.59      3.47 o 
  11   9   1       50.11       47.01      4.43 o 
  12   9   1      455.11      433.90     11.49 o 
  13   9   1      153.15      155.05      6.36 o 
  14   9   1      272.15      249.21      9.03 o 
  15   9   1       25.84       29.29      5.75 o 
  16   9   1        7.27       -5.17      5.17 o 
  17   9   1       56.43       61.03      6.57 o 
  18   9   1        7.84        8.36      7.36 o 
   0  10   1      723.58      773.44     33.10 o 
   1  10   1       37.96       32.92      4.05 o 
   2  10   1      451.95      451.81      8.37 o 
   3  10   1      662.21      620.79     11.14 o 
   4  10   1      113.78      121.23      5.14 o 
   5  10   1      524.84      545.79      9.54 o 
   6  10   1      183.44      203.98      6.45 o 
   7  10   1      223.55      201.40      6.74 o 
   8  10   1        4.86        6.02      3.54 o 
   9  10   1       82.29       79.70      6.38 o 
  10  10   1      111.22      106.07      6.45 o 
  11  10   1      298.25      301.51      8.47 o 
  12  10   1      239.88      220.87      7.84 o 
  13  10   1        3.56       -4.40      4.40 o 
  14  10   1      351.43      376.27     11.10 o 
  15  10   1        9.70        2.36      5.32 o 
  16  10   1       16.54        4.83      5.76 o 
  17  10   1       22.06       21.64      6.23 o 
   1  11   1      823.35      820.86     14.04 o 
   2  11   1      718.86      741.09     12.28 o 
   3  11   1       36.36       42.64      4.54 o 
   4  11   1      112.37      107.38      5.90 o 
   5  11   1      251.64      238.21      7.23 o 
   6  11   1        0.00        2.90      4.14 o 
   7  11   1      923.17      890.74     15.62 o 
   8  11   1      154.82      158.49      6.92 o 
   9  11   1       20.74        5.27      4.74 o 
  10  11   1       21.75        8.84      5.46 o 
  11  11   1      206.07      208.03      9.49 o 
  12  11   1        6.57       11.60      5.98 o 
  13  11   1       91.19      117.19      8.45 o 
  14  11   1        5.96        6.03      5.76 o 
  15  11   1        1.33        5.02      6.94 o 
  16  11   1       56.46       56.28      7.33 o 
   0  12   1     3340.42     3451.92     99.03 o 
   1  12   1      122.59      117.22      6.92 o 
   2  12   1     1690.76     1796.82     24.18 o 
   3  12   1      586.17      604.21     11.72 o 
   4  12   1       23.69       19.66      4.84 o 
   5  12   1       81.77       54.09      5.75 o 
   6  12   1      190.40      204.55      9.71 o 
   7  12   1       61.31       60.12      7.26 o 
   8  12   1       10.20       13.18      6.12 o 
   9  12   1     1043.64      992.66     21.15 o 
  10  12   1      153.10      153.88      9.45 o 
  11  12   1        3.16       20.65      9.17 o 
  12  12   1       25.13       28.51      6.90 o 
  13  12   1      333.04      353.82     13.39 o 
  14  12   1       31.38       31.12      7.83 o 
  15  12   1        0.15       -7.01      7.17 o 
   1  13   1      218.29      197.03     13.74 o 
   2  13   1       33.14       34.45      7.09 o 
   3  13   1       34.21       31.56      7.05 o 
   4  13   1      102.40      100.99      6.58 o 
   5  13   1        3.09        5.75      4.67 o 
   6  13   1       25.92       15.34      6.36 o 
   7  13   1      354.80      323.27     12.37 o 
   8  13   1       67.91       80.30      8.42 o 
   9  13   1      166.95      200.93     10.85 o 
  10  13   1       16.11       23.09      7.16 o 
  11  13   1      749.55      812.04     20.05 o 
  12  13   1       10.15       12.55      8.43 o 
  13  13   1       56.83       62.76      9.32 o 
  14  13   1      230.05      236.60     12.94 o 
   0  14   1      451.01      393.68     29.53 o 
   1  14   1      393.08      365.65     22.77 o 
   2  14   1       35.45       39.10      9.45 o 
   3  14   1      200.93      184.15     12.35 o 
   4  14   1       47.67       54.21      9.44 o 
   5  14   1       83.44       72.09      6.64 o 
   6  14   1       10.85       10.97      6.61 o 
   7  14   1        8.61       16.96      7.05 o 
   8  14   1      294.96      301.00     12.88 o 
   9  14   1      229.81      210.70     11.58 o 
  10  14   1      103.05      105.36      9.63 o 
  11  14   1      208.90      232.65     12.25 o 
  12  14   1       14.34       42.14      9.45 o 
  13  14   1      191.08      184.28     13.59 o 
   1  15   1      179.20      178.97     14.57 o 
   2  15   1       43.48       37.40      8.47 o 
   3  15   1        3.12        6.61      7.05 o 
   4  15   1       39.74       44.78      9.87 o 
   5  15   1      187.44      203.93     13.11 o 
   6  15   1      772.26      788.26     21.27 o 
   7  15   1      245.69      267.14     13.74 o 
   8  15   1      255.62      236.94     13.76 o 
   9  15   1      278.88      319.61     17.78 o 
  10  15   1       19.88       12.64      8.62 o 
  11  15   1        7.62       15.73      8.58 o 
  12  15   1        5.73      -14.72     14.72 o 
   0  16   1       85.69       19.58     15.47 o 
   1  16   1       21.65       10.60      9.32 o 
   2  16   1        9.18       20.83      9.89 o 
   3  16   1       42.36       42.52     11.96 o 
   4  16   1        3.40       14.67     10.90 o 
   5  16   1      305.22      303.16     21.53 o 
   6  16   1      285.75      303.53     16.22 o 
   7  16   1       51.92       64.20      9.65 o 
   8  16   1        4.68        5.72      8.40 o 
   9  16   1        3.58       12.65      8.96 o 
  10  16   1       12.91       12.22     11.45 o 
   1  17   1       30.40       23.89     11.57 o 
   2  17   1       35.12       25.51     11.51 o 
   3  17   1       42.64       38.16     12.55 o 
   4  17   1       64.86       54.91     13.49 o 
   5  17   1       39.10       73.99     14.30 o 
   6  17   1      273.05      332.65     22.25 o 
   7  17   1        1.07       12.16     10.45 o 
   0  18   1       19.89        7.54     16.74 o 
   1  18   1        9.94        7.67     12.17 o 
   2  18   1        1.60        7.05     11.54 o 
   3  18   1       12.08        6.16     12.07 o 
   0   0   2     5305.98     3694.81    169.90 o 
   1   0   2     3258.08     2899.61     76.12 o 
   2   0   2    10169.67     9906.23     83.94 o 
   3   0   2     7497.47     7139.62     66.44 o 
   4   0   2     1743.43     1578.89     16.48 o 
   5   0   2     3088.08     3006.68     33.08 o 
   6   0   2      385.55      401.19      7.48 o 
   7   0   2     7812.84     7739.96     93.30 o 
   8   0   2     1983.26     1854.82     27.95 o 
   9   0   2      634.05      799.76     17.00 o 
  10   0   2      188.79      169.35      7.59 o 
  11   0   2      433.26      438.78     10.90 o 
  12   0   2     1564.20     1512.07     29.95 o 
  13   0   2     2797.64     2799.81     57.62 o 
  14   0   2      576.43      549.29     32.11 o 
  15   0   2      272.22      259.59     18.22 o 
  16   0   2      420.62      415.35     27.13 o 
  17   0   2      139.20      147.13     20.30 o 
  18   0   2      261.58      290.73     26.78 o 
  19   0   2       52.26       74.40     18.03 o 
  20   0   2        0.93        0.50     15.33 o 
   1   1   2      565.38      591.13      4.67 o 
   2   1   2    40335.52    40183.71    271.84 o 
   3   1   2     3916.23     3613.46     24.48 o 
   4   1   2     1445.59     1476.66     11.57 o 
   5   1   2     4004.87     3799.92     29.94 o 
   6   1   2     2748.07     2905.31     23.81 o 
   7   1   2     3142.03     3296.36     30.69 o 
   8   1   2       58.72       99.55      4.10 o 
   9   1   2      428.35      458.39      8.80 o 
  10   1   2        0.30        0.37      2.60 o 
  11   1   2      453.20      375.82      8.19 o 
  12   1   2        1.19       -3.21      3.21 o 
  13   1   2        5.58       -3.77      3.77 o 
  14   1   2      367.11      338.04     11.44 o 
  15   1   2      815.08      797.85     23.36 o 
  16   1   2       27.37       48.60     12.37 o 
  17   1   2       39.65       65.74     10.80 o 
  18   1   2      103.66      102.37     18.09 o 
  19   1   2       71.79       91.90     13.67 o 
  20   1   2        4.86       -3.29     11.44 o 
   0   2   2    52061.43    54015.32    471.84 o 
   1   2   2     3007.66     3015.99     18.41 o 
   2   2   2     9615.57     9575.07     70.00 o 
   3   2   2     6463.02     6222.63     46.10 o 
   4   2   2     1440.62     1261.94     10.35 o 
   5   2   2     1935.71     1737.12     13.99 o 
   6   2   2     5383.76     5634.69     42.72 o 
   7   2   2     4038.93     3889.20     32.21 o 
   8   2   2     1435.35     1677.99     17.93 o 
   9   2   2        3.17        7.58      2.32 o 
  10   2   2     1684.53     1669.54     18.63 o 
  11   2   2      300.22      293.50      7.96 o 
  12   2   2      183.35      198.40      7.71 o 
  13   2   2      989.37      972.08     16.59 o 
  14   2   2      286.33      249.68     11.85 o 
  15   2   2      263.37      266.32     15.77 o 
  16   2   2      205.29      178.96     14.17 o 
  17   2   2      151.08      123.18     11.98 o 
  18   2   2       26.73       18.43      9.27 o 
  19   2   2        2.18        9.29     10.18 o 
  20   2   2      245.04      284.48     19.95 o 
   1   3   2     6890.14     6474.33     41.45 o 
   2   3   2     7834.54     7587.51     52.41 o 
   3   3   2      187.27      189.74      4.52 o 
   4   3   2     1072.34      945.53      9.71 o 
   5   3   2       90.67       85.22      3.21 o 
   6   3   2     1715.95     1786.38     17.29 o 
   7   3   2      318.45      298.81      6.13 o 
   8   3   2       40.30       41.03      2.56 o 
   9   3   2       12.09        2.16      2.03 o 
  10   3   2      192.03      161.17      4.54 o 
  11   3   2      114.14      129.06      4.77 o 
  12   3   2       15.63       14.77      3.93 o 
  13   3   2       12.58       11.50      4.37 o 
  14   3   2     4763.74     4607.87     68.48 o 
  15   3   2      351.04      309.45     16.27 o 
  16   3   2     1012.64      951.53     29.40 o 
  17   3   2        0.78        1.26      9.25 o 
  18   3   2      625.91      634.49     22.91 o 
  19   3   2        8.10        3.95      8.98 o 
  20   3   2       36.29       43.38     12.64 o 
   0   4   2    13647.08    13683.52    141.45 o 
   1   4   2     2159.69     2140.65     15.84 o 
   2   4   2      904.07      954.68     20.05 o 
   3   4   2     3166.33     3152.46     24.11 o 
   4   4   2      422.93      382.74      5.81 o 
   5   4   2      169.57      139.08      3.26 o 
   6   4   2       73.35       53.55      2.99 o 
   7   4   2      179.16      145.43      4.26 o 
   8   4   2      102.00       82.41      3.87 o 
   9   4   2      630.56      706.17     10.46 o 
  10   4   2       23.33       39.32      2.89 o 
  11   4   2     1149.00     1049.36     13.06 o 
  12   4   2       54.85       48.49      4.18 o 
  13   4   2      781.24      742.39     12.65 o 
  14   4   2     1187.97     1178.60     21.31 o 
  15   4   2      577.47      550.16     21.09 o 
  16   4   2        8.10       18.92      9.32 o 
  17   4   2       23.38       16.39      9.98 o 
  18   4   2       50.25       45.97     12.03 o 
  19   4   2      138.26      133.86     14.47 o 
  20   4   2       37.56       55.90     15.54 o 
   1   5   2     7895.44     8017.11     58.27 o 
   2   5   2     3626.59     3581.36     28.60 o 
   3   5   2      162.51      155.43      2.99 o 
   4   5   2        7.88        5.64      2.22 o 
   5   5   2       98.21      113.08      3.91 o 
   6   5   2     2396.33     2416.04     24.73 o 
   7   5   2     1791.62     1734.05     17.80 o 
   8   5   2        0.64        5.32      2.76 o 
   9   5   2      315.92      299.49      6.95 o 
  10   5   2        2.34        4.42      3.23 o 
  11   5   2      197.22      201.68      5.43 o 
  12   5   2      161.99      148.04      6.85 o 
  13   5   2        9.95        4.13      3.15 o 
  14   5   2      445.30      475.09     11.05 o 
  15   5   2      280.80      248.32     12.30 o 
  16   5   2       58.84       58.22     10.40 o 
  17   5   2       10.72       10.22      9.10 o 
  18   5   2       22.16       16.91     10.42 o 
  19   5   2        1.69        3.90     10.66 o 
  20   5   2      141.49      187.14     21.26 o 
   0   6   2    14603.64    14646.37    161.33 o 
   1   6   2     2165.91     2027.30     19.24 o 
   2   6   2        2.66        0.21      1.83 o 
   3   6   2     2275.19     2385.07     20.32 o 
   4   6   2      447.25      430.10      6.18 o 
   5   6   2        8.77        5.97      2.42 o 
   6   6   2     3146.52     3312.57     32.83 o 
   7   6   2        7.05        6.52      2.50 o 
   8   6   2      783.05      903.81     12.34 o 
   9   6   2        1.59        1.64      2.57 o 
  10   6   2        0.12       -0.04      2.67 o 
  11   6   2      278.48      262.67      7.41 o 
  12   6   2       16.77       12.16      4.20 o 
  13   6   2       91.44       72.86      4.48 o 
  14   6   2       19.84        6.96      3.91 o 
  15   6   2       14.16        2.18      5.59 o 
  16   6   2      228.62      248.17     14.45 o 
  17   6   2        6.85       21.70      9.19 o 
  18   6   2        0.07       -1.36      9.24 o 
  19   6   2        3.28       -9.84      9.84 o 
   1   7   2       93.86       84.05      3.77 o 
   2   7   2     2949.99     3052.88     27.12 o 
   3   7   2     1735.52     1702.13     16.97 o 
   4   7   2        7.76       11.05      2.74 o 
   5   7   2      119.00      110.11      4.15 o 
   6   7   2      312.79      329.69      8.04 o 
   7   7   2      422.19      409.10      8.40 o 
   8   7   2      911.87      940.12     13.53 o 
   9   7   2       12.55       11.60      3.32 o 
  10   7   2      285.21      295.92      6.88 o 
  11   7   2      559.60      531.85     11.00 o 
  12   7   2       48.98       31.53      4.48 o 
  13   7   2      243.48      225.93      7.98 o 
  14   7   2      205.14      216.06      8.48 o 
  15   7   2      101.42       91.04      6.45 o 
  16   7   2       44.48       35.07      6.57 o 
  17   7   2       43.16       28.33      7.78 o 
  18   7   2       12.24        6.92      9.72 o 
  19   7   2        0.02       -9.55      9.55 o 
   0   8   2     2239.11     2260.51     39.83 o 
   1   8   2       66.36       50.68      3.64 o 
   2   8   2      434.72      461.22      7.49 o 
   3   8   2     1059.25     1117.54     13.70 o 
   4   8   2      171.53      189.68      5.85 o 
   5   8   2        0.39        0.32      2.66 o 
   6   8   2     2041.42     2158.28     23.53 o 
   7   8   2       54.02       53.06      4.91 o 
   8   8   2      846.30      926.08     13.91 o 
   9   8   2       14.35       11.41      3.73 o 
  10   8   2      261.06      282.13      7.83 o 
  11   8   2        0.01       -0.66      3.83 o 
  12   8   2      195.92      187.84      7.64 o 
  13   8   2        4.90        0.92      6.34 o 
  14   8   2      221.24      232.00      9.84 o 
  15   8   2       16.94       18.05      6.17 o 
  16   8   2       14.54       21.40      5.41 o 
  17   8   2       86.17      103.44      9.01 o 
  18   8   2       16.65        6.80      9.99 o 
   1   9   2     2591.62     2764.64     30.19 o 
   2   9   2      214.39      226.27      5.53 o 
   3   9   2     1168.83     1143.34     14.85 o 
   4   9   2       17.53       15.80      3.12 o 
   5   9   2       46.63       45.55      3.46 o 
   6   9   2       89.63       84.93      4.52 o 
   7   9   2       13.19        6.39      4.13 o 
   8   9   2      462.77      420.64      8.33 o 
   9   9   2      109.54       97.48      5.90 o 
  10   9   2      221.36      218.59      7.79 o 
  11   9   2      501.05      465.90     10.88 o 
  12   9   2      225.39      223.83     12.30 o 
  13   9   2       10.99        3.27      5.77 o 
  14   9   2       13.80       17.75      6.06 o 
  15   9   2       61.70       58.77     11.44 o 
  16   9   2        7.04        9.54      5.89 o 
  17   9   2       43.81       34.50      5.92 o 
  18   9   2        0.02       -3.19      6.36 o 
   0  10   2     1235.29     1356.64     34.14 o 
   1  10   2     1129.36     1220.70     16.76 o 
   2  10   2        6.15       11.93      3.18 o 
   3  10   2      690.62      679.67     11.40 o 
   4  10   2      178.97      184.36      6.17 o 
   5  10   2        0.64        0.77      2.85 o 
   6  10   2        0.00        1.91      3.34 o 
   7  10   2        0.00       -3.16      3.40 o 
   8  10   2       72.90       79.69      4.91 o 
   9  10   2      108.26      118.41      6.93 o 
  10  10   2        4.91        4.05      3.88 o 
  11  10   2      213.33      218.28      9.68 o 
  12  10   2      320.02      320.16     11.98 o 
  13  10   2        0.05       -5.98      5.98 o 
  14  10   2       17.89       20.57      6.64 o 
  15  10   2       92.53      103.31      9.27 o 
  16  10   2       13.21        8.22      5.75 o 
  17  10   2       36.93       39.53      6.60 o 
   1  11   2      567.39      601.40     13.16 o 
   2  11   2     2184.97     2239.71     27.67 o 
   3  11   2     1040.78     1038.94     15.27 o 
   4  11   2      358.77      337.35      8.73 o 
   5  11   2       49.07       40.61      4.33 o 
   6  11   2       10.13       10.35      4.46 o 
   7  11   2      133.25      120.45      6.69 o 
   8  11   2       68.36       53.13      5.87 o 
   9  11   2      899.47      867.99     15.82 o 
  10  11   2      355.35      357.25     10.07 o 
  11  11   2      193.70      179.34      8.91 o 
  12  11   2        3.83        1.42      6.28 o 
  13  11   2        0.31       -6.63      6.63 o 
  14  11   2      201.32      179.92     11.23 o 
  15  11   2      105.54      107.03      9.87 o 
  16  11   2        1.35       -6.56      7.22 o 
   0  12   2     1197.78     1275.50     34.79 o 
   1  12   2       36.23       31.83      5.37 o 
   2  12   2       72.96       82.06      7.53 o 
   3  12   2      289.64      302.34     16.33 o 
   4  12   2      729.58      763.63     14.93 o 
   5  12   2      237.37      236.66      8.70 o 
   6  12   2       10.22        5.23      5.69 o 
   7  12   2      556.31      559.15     15.38 o 
   8  12   2        1.12        4.36      5.67 o 
   9  12   2      220.77      230.37     10.65 o 
  10  12   2        5.74        6.14      5.98 o 
  11  12   2      117.22      120.66      8.81 o 
  12  12   2        8.05        4.21      6.54 o 
  13  12   2       37.92       37.12      7.70 o 
  14  12   2        6.33        0.78      6.44 o 
  15  12   2       23.29       20.95     11.06 o 
   1  13   2      179.50      218.77     14.03 o 
   2  13   2      154.75      120.76      9.76 o 
   3  13   2      394.88      394.88     12.51 o 
   4  13   2      138.86      126.40     10.20 o 
   5  13   2       34.15       28.55      5.24 o 
   6  13   2      608.04      616.59     16.94 o 
   7  13   2       83.94       83.06      8.44 o 
   8  13   2      797.52      829.02     19.70 o 
   9  13   2       63.06       58.57      7.89 o 
  10  13   2        1.02       -1.71      8.81 o 
  11  13   2       11.00        4.64      6.67 o 
  12  13   2       43.69       49.59      8.87 o 
  13  13   2        9.89       20.69      8.31 o 
  14  13   2      114.32      110.34     12.79 o 
   0  14   2     2102.32     2095.69    120.18 o 
   1  14   2        6.88        3.64      8.42 o 
   2  14   2        7.53        5.85      7.90 o 
   3  14   2       13.49       15.82      7.12 o 
   4  14   2       19.71       15.75      5.98 o 
   5  14   2       32.07       18.15      6.80 o 
   6  14   2      107.40      119.30      9.57 o 
   7  14   2       12.80        5.15      6.76 o 
   8  14   2      544.54      593.24     17.36 o 
   9  14   2       47.11       44.59      8.18 o 
  10  14   2       22.84       25.74      7.66 o 
  11  14   2        4.44        1.97      7.20 o 
  12  14   2       20.20       29.33      8.61 o 
  13  14   2        2.53       -2.77      8.47 o 
   1  15   2       15.83       12.22      8.48 o 
   2  15   2        2.59       -7.37      7.37 o 
   3  15   2       72.09       67.39     10.56 o 
   4  15   2        1.90       -5.49      7.69 o 
   5  15   2       46.33       57.41      9.74 o 
   6  15   2        3.28       -6.81      6.81 o 
   7  15   2      371.55      387.29     15.85 o 
   8  15   2      101.55       90.07     10.65 o 
   9  15   2        0.91       -4.90      7.94 o 
  10  15   2       85.45       97.84     11.19 o 
  11  15   2       17.66       30.93      9.68 o 
   0  16   2       83.76       69.76     25.99 o 
   1  16   2        4.91        1.53      8.94 o 
   2  16   2       78.88       74.94     11.98 o 
   3  16   2        1.08        4.53      8.99 o 
   4  16   2        0.17       -9.83     10.22 o 
   5  16   2        1.45        4.87     10.75 o 
   6  16   2       40.26       31.13     10.13 o 
   7  16   2        3.58       15.22      9.34 o 
   8  16   2      237.19      289.29     14.77 o 
   9  16   2       26.31       20.63      9.21 o 
  10  16   2      198.52      211.92     17.86 o 
   1  17   2        4.13        7.59      9.40 o 
   2  17   2        2.65        0.72     10.47 o 
   3  17   2       56.30       58.09     13.21 o 
   4  17   2      123.55      162.23     17.80 o 
   5  17   2       52.27       59.19     14.17 o 
   6  17   2       22.45       20.41     12.50 o 
   7  17   2       41.17       39.62     10.83 o 
   0  18   2        1.03      -17.00     17.00 o 
   1  18   2       25.94       26.72     15.78 o 
   2  18   2        6.21        7.42     11.98 o 
   3  18   2       26.62       31.49     13.28 o 
   1   1   3      602.20      553.50      4.41 o 
   2   1   3     1223.50     1197.50      8.84 o 
   3   1   3      195.90      194.27      2.43 o 
   4   1   3     1959.79     1927.70     13.76 o 
   5   1   3      673.61      562.00      8.24 o 
   6   1   3     4886.50     5121.68     41.53 o 
   7   1   3     2932.22     2998.74     31.18 o 
   8   1   3      209.91      301.65      5.94 o 
   9   1   3      367.61      306.80      6.95 o 
  10   1   3       96.98       79.20      4.27 o 
  11   1   3     1054.93     1057.28     15.20 o 
  12   1   3        9.06       -0.24      3.08 o 
  13   1   3      132.39      129.42      5.72 o 
  14   1   3     3062.85     3078.80     46.01 o 
  15   1   3      254.98      237.25     16.91 o 
  16   1   3      259.37      276.94     14.83 o 
  17   1   3       95.13       91.66     11.03 o 
  18   1   3      227.03      226.65     19.82 o 
  19   1   3       52.48       58.24     12.66 o 
  20   1   3      114.35      129.74     16.14 o 
   0   2   3    32755.20    33129.04    279.15 o 
   1   2   3     4509.55     4299.61     28.88 o 
   2   2   3      566.56      622.32      5.42 o 
   3   2   3     2161.04     2038.17     16.31 o 
   4   2   3        6.95       13.78      1.36 o 
   5   2   3     4322.86     4119.02     30.11 o 
   6   2   3      486.37      501.29      6.10 o 
   7   2   3      110.93       84.57      3.00 o 
   8   2   3      607.34      709.08      9.55 o 
   9   2   3     2237.80     2317.98     22.91 o 
  10   2   3        0.38       -1.73      2.38 o 
  11   2   3      259.51      315.62      8.67 o 
  12   2   3      140.21      125.56      6.02 o 
  13   2   3     2977.28     2919.85     34.69 o 
  14   2   3       15.76        9.24      7.27 o 
  15   2   3      742.33      775.23     25.84 o 
  16   2   3        0.21        6.64      8.84 o 
  17   2   3       15.62       17.23      9.56 o 
  18   2   3        3.42        6.11      8.90 o 
  19   2   3      126.44      134.78     13.45 o 
  20   2   3       34.37       23.44     12.18 o 
   1   3   3    88282.52    91127.67    551.81 o 
   2   3   3     4136.04     3960.64     27.03 o 
   3   3   3      492.60      444.06      5.07 o 
   4   3   3     2260.80     2200.39     18.14 o 
   5   3   3     6566.25     6403.92     45.88 o 
   6   3   3      874.80      864.03      9.11 o 
   7   3   3      986.83     1060.81     11.77 o 
   8   3   3       16.40       11.44      2.40 o 
   9   3   3       37.85       38.80      2.77 o 
  10   3   3        0.31       -0.81      2.38 o 
  11   3   3       29.81       21.01      3.31 o 
  12   3   3      330.69      325.93      7.57 o 
  13   3   3       34.54       25.93      5.44 o 
  14   3   3       48.52       43.92      7.79 o 
  15   3   3      107.58       82.32     16.85 o 
  16   3   3       29.10       38.22     10.24 o 
  17   3   3        6.26       -0.62      9.22 o 
  18   3   3       50.15       39.32     16.92 o 
  19   3   3       10.23       15.23      9.40 o 
  20   3   3       24.34       52.14     12.11 o 
   0   4   3      402.77      382.18      6.86 o 
   1   4   3     4653.47     4459.35     31.12 o 
   2   4   3    10723.74    11239.30     73.31 o 
   3   4   3     1417.52     1449.25     12.60 o 
   4   4   3     3197.43     3069.92     24.43 o 
   5   4   3        0.15        0.95      1.54 o 
   6   4   3     2831.50     2862.98     26.35 o 
   7   4   3     3732.06     3850.77     35.30 o 
   8   4   3      769.72      831.18     11.17 o 
   9   4   3     1204.52     1052.45     14.26 o 
  10   4   3      401.92      438.23      7.36 o 
  11   4   3       14.94        7.13      2.63 o 
  12   4   3       12.61       13.83      3.51 o 
  13   4   3      521.18      505.70     12.65 o 
  14   4   3       25.22       22.87      6.89 o 
  15   4   3        0.89       -6.05      9.79 o 
  16   4   3      442.60      483.31     24.88 o 
  17   4   3      156.76      163.73     17.01 o 
  18   4   3        0.14       -6.29      9.63 o 
  19   4   3        2.46       11.19     14.33 o 
  20   4   3       38.85       36.22     11.63 o 
   1   5   3     2243.09     2211.26     17.81 o 
   2   5   3     3450.23     3270.13     26.60 o 
   3   5   3        1.24       -1.39      1.39 o 
   4   5   3      442.64      471.99      6.15 o 
   5   5   3      448.40      377.09      7.25 o 
   6   5   3       18.09        9.01      2.49 o 
   7   5   3      309.29      283.34      6.37 o 
   8   5   3      230.79      260.07      6.25 o 
   9   5   3      276.77      276.69      8.07 o 
  10   5   3      145.70      144.68      5.54 o 
  11   5   3       24.96       21.16      3.88 o 
  12   5   3       67.20       68.47      4.08 o 
  13   5   3       30.12       24.11      3.81 o 
  14   5   3      757.96      713.01     14.61 o 
  15   5   3       96.21       76.66      8.11 o 
  16   5   3       20.50       11.71      8.62 o 
  17   5   3      193.43      185.42     27.18 o 
  18   5   3      113.03       98.87     13.00 o 
  19   5   3        1.25      -10.02     10.20 o 
   0   6   3       46.31       61.23      4.54 o 
   1   6   3     1168.27     1219.28     12.02 o 
   2   6   3        1.95       -1.85      1.85 o 
   3   6   3      258.22      266.68      5.23 o 
   4   6   3      645.80      752.36      8.77 o 
   5   6   3     2434.29     2319.37     23.52 o 
   6   6   3      524.26      554.80      9.52 o 
   7   6   3     1342.98     1299.72     16.30 o 
   8   6   3      995.00     1083.31     14.59 o 
   9   6   3      279.88      264.44      6.84 o 
  10   6   3      200.05      197.19      5.67 o 
  11   6   3      275.62      271.69      7.50 o 
  12   6   3      385.40      337.30      9.43 o 
  13   6   3        5.24       -4.40      5.16 o 
  14   6   3      608.37      577.24     10.82 o 
  15   6   3      161.26      133.01      8.31 o 
  16   6   3        5.10       -4.72      5.38 o 
  17   6   3       33.30       54.68     10.58 o 
  18   6   3        0.03       -5.73      9.46 o 
  19   6   3        2.77        6.50     10.49 o 
   1   7   3      227.12      176.18      4.99 o 
   2   7   3     1612.61     1838.38     20.35 o 
   3   7   3      373.17      371.04      6.72 o 
   4   7   3      699.95      652.11      8.78 o 
   5   7   3       12.91       10.02      2.66 o 
   6   7   3      447.08      460.55     11.98 o 
   7   7   3     1770.14     1794.90     20.32 o 
   8   7   3        4.22       -0.75      3.54 o 
   9   7   3      110.86      128.20      5.57 o 
  10   7   3      610.37      559.18     10.40 o 
  11   7   3      217.98      208.95      7.23 o 
  12   7   3      314.00      296.63      9.54 o 
  13   7   3      640.67      643.58     14.09 o 
  14   7   3      166.13      145.03      6.11 o 
  15   7   3       16.24        9.59      4.72 o 
  16   7   3      210.47      214.79     10.21 o 
  17   7   3       84.26       98.14     11.85 o 
  18   7   3       17.48       10.83      9.68 o 
  19   7   3       28.87       27.79     11.72 o 
   0   8   3       34.52       60.38      7.34 o 
   1   8   3     1314.97     1431.82     16.70 o 
   2   8   3      168.78      174.76      4.84 o 
   3   8   3       24.39       19.64      2.96 o 
   4   8   3      751.90      853.68     10.94 o 
   5   8   3     1085.81     1034.22     13.38 o 
   6   8   3        4.97       -0.37      2.72 o 
   7   8   3     1842.63     1946.79     21.95 o 
   8   8   3       14.72       24.30      4.06 o 
   9   8   3      959.63      981.05     14.48 o 
  10   8   3        8.85        8.26      3.85 o 
  11   8   3        2.11       -4.03      4.03 o 
  12   8   3       73.53       63.95      6.46 o 
  13   8   3      808.21      786.83     16.23 o 
  14   8   3      886.52      928.26     18.77 o 
  15   8   3      669.94      641.75     14.53 o 
  16   8   3       25.29       30.30      5.47 o 
  17   8   3       21.49       18.56      6.43 o 
  18   8   3       32.68       34.11     10.93 o 
   1   9   3      265.89      298.38      8.04 o 
   2   9   3      816.08      838.44     12.68 o 
   3   9   3      240.62      261.52      6.93 o 
   4   9   3      122.83      144.52      4.55 o 
   5   9   3      210.05      217.72      7.56 o 
   6   9   3      177.18      173.24      5.94 o 
   7   9   3       14.90       15.77      3.51 o 
   8   9   3      230.81      222.41      6.34 o 
   9   9   3      397.23      433.27     10.50 o 
  10   9   3       11.62       11.22      4.45 o 
  11   9   3       30.41       15.04      7.18 o 
  12   9   3        1.36       -2.42      5.58 o 
  13   9   3       97.10       94.19      8.13 o 
  14   9   3       94.24       80.48      7.82 o 
  15   9   3       44.18       36.79      7.30 o 
  16   9   3      252.43      236.84     12.06 o 
  17   9   3        4.04        1.54      4.95 o 
  18   9   3       49.40       34.98      7.34 o 
   0  10   3     6894.77     7478.93    114.08 o 
   1  10   3      377.47      381.30     10.74 o 
   2  10   3      226.40      253.48      6.48 o 
   3  10   3      507.59      501.07      9.97 o 
   4  10   3      148.58      139.18      5.64 o 
   5  10   3        6.88        3.63      3.01 o 
   6  10   3        0.02        1.90      3.54 o 
   7  10   3      703.43      647.17     11.42 o 
   8  10   3       19.48       17.26      4.44 o 
   9  10   3     1244.24     1253.83     17.30 o 
  10  10   3      126.45      145.80      6.93 o 
  11  10   3       58.87       43.09      7.28 o 
  12  10   3       15.62       21.99      7.19 o 
  13  10   3       24.79       19.37      6.64 o 
  14  10   3       36.40       37.54      8.01 o 
  15  10   3        3.63        0.45      6.62 o 
  16  10   3        1.57        7.01      7.21 o 
  17  10   3        0.00        3.28      6.87 o 
   1  11   3      367.25      362.68      9.95 o 
   2  11   3      441.94      422.28     13.67 o 
   3  11   3        9.74       13.47      4.20 o 
   4  11   3       28.56       31.15      4.51 o 
   5  11   3     1285.03     1273.39     17.55 o 
   6  11   3       38.52       34.09      5.10 o 
   7  11   3      885.05      991.43     17.70 o 
   8  11   3      371.67      381.80     10.86 o 
   9  11   3       87.92       90.33      6.51 o 
  10  11   3       33.90       22.77      5.45 o 
  11  11   3        4.01       -2.06      5.14 o 
  12  11   3       89.12       67.86      9.88 o 
  13  11   3       37.46       46.64      8.55 o 
  14  11   3        0.12       -0.12      7.13 o 
  15  11   3        8.57       -2.82      8.34 o 
  16  11   3       37.19       26.54      7.97 o 
   0  12   3      336.44      312.04     14.03 o 
   1  12   3      141.12      148.53      7.66 o 
   2  12   3       27.79       26.86      5.11 o 
   3  12   3      101.54      107.06      7.87 o 
   4  12   3      719.01      695.27     15.59 o 
   5  12   3     1549.60     1439.28     22.39 o 
   6  12   3        2.64       -3.48      5.61 o 
   7  12   3        0.68       -5.77      5.77 o 
   8  12   3        6.33       14.13      6.16 o 
   9  12   3      519.18      539.54     15.45 o 
  10  12   3      441.45      426.34     13.87 o 
  11  12   3       23.23       25.64      6.67 o 
  12  12   3        6.01        1.17      6.45 o 
  13  12   3       76.25       91.71     11.21 o 
  14  12   3       38.30       64.47     12.97 o 
  15  12   3        8.94        3.06      8.82 o 
   1  13   3       62.65       58.59      8.70 o 
   2  13   3     1808.94     1854.37     37.46 o 
   3  13   3      259.24      277.46     11.22 o 
   4  13   3       56.17       59.80      6.52 o 
   5  13   3       97.01      120.95      7.13 o 
   6  13   3       29.73        8.75      6.27 o 
   7  13   3      833.84      834.59     19.67 o 
   8  13   3      489.16      456.81     14.85 o 
   9  13   3      307.56      296.30     12.34 o 
  10  13   3       64.49       47.94      7.79 o 
  11  13   3      174.22      171.45     12.82 o 
  12  13   3       15.17        6.23      7.80 o 
  13  13   3       26.37       24.31      7.80 o 
  14  13   3        0.11       -6.50      7.29 o 
   0  14   3     1302.73     1306.72     53.54 o 
   1  14   3       53.16       72.33     11.22 o 
   2  14   3        4.38        0.47      7.91 o 
   3  14   3        0.13       -6.36      6.36 o 
   4  14   3       70.08       64.34      8.53 o 
   5  14   3      109.91      109.33      9.64 o 
   6  14   3       55.48       33.76      8.50 o 
   7  14   3      713.09      700.11     19.28 o 
   8  14   3       43.06       49.44      8.18 o 
   9  14   3       43.77       29.34      8.42 o 
  10  14   3        0.03        3.32      7.85 o 
  11  14   3      301.58      317.54     13.89 o 
  12  14   3      234.49      276.82     16.40 o 
  13  14   3       12.65        0.57      8.50 o 
   1  15   3       13.35       20.51      8.92 o 
   2  15   3      195.75      185.26     15.31 o 
   3  15   3        1.06       -7.55      7.55 o 
   4  15   3       16.17        9.49      6.58 o 
   5  15   3       19.60       17.62      7.99 o 
   6  15   3       52.70       37.35      9.36 o 
   7  15   3      107.25      137.10     11.34 o 
   8  15   3      181.11      183.63     14.66 o 
   9  15   3      218.52      250.14     14.23 o 
  10  15   3       12.17       14.27      8.84 o 
  11  15   3        8.05       20.99      9.03 o 
   0  16   3      221.66      222.08     22.04 o 
   1  16   3        2.10       -5.22      9.71 o 
   2  16   3       15.64       31.22     10.36 o 
   3  16   3        0.62       -4.39      8.52 o 
   4  16   3        0.16       -9.22      9.22 o 
   5  16   3      234.87      248.27     14.29 o 
   6  16   3      131.26      117.84     12.25 o 
   7  16   3       29.69       31.49     10.14 o 
   8  16   3        0.91        0.66      8.30 o 
   9  16   3       33.90       34.93      9.76 o 
   1  17   3        0.22       -4.61      8.80 o 
   2  17   3        5.37        4.15     11.26 o 
   3  17   3       55.23       49.02     14.31 o 
   4  17   3      100.84      128.28     18.42 o 
   5  17   3        0.44       30.54     12.74 o 
   6  17   3       26.87       12.14      9.00 o 
   7  17   3        5.04        5.50     11.62 o 
   0  18   3      126.10      155.23     30.47 o 
   1  18   3       34.69       46.52     12.17 o 
   2  18   3        0.20       -2.82     11.07 o 
   0   0   4    13215.86    13863.05    162.09 o 
   1   0   4    10094.16    10081.08     87.76 o 
   2   0   4      808.84      925.95      9.35 o 
   3   0   4    13208.42    12676.41    107.74 o 
   4   0   4    30580.46    29911.34    272.14 o 
   5   0   4    11172.60    11120.38    108.83 o 
   6   0   4     8784.18     9041.96     94.42 o 
   7   0   4     6217.01     6616.34     70.19 o 
   8   0   4    14371.39    14516.59    186.96 o 
   9   0   4     1166.92     1186.03     21.00 o 
  10   0   4      227.86      269.80     18.03 o 
  11   0   4      317.81      362.65     23.70 o 
  12   0   4     1446.56     1417.94     32.36 o 
  13   0   4     3631.59     3766.16     65.81 o 
  14   0   4        0.07       -6.54     11.45 o 
  15   0   4     1409.55     1404.83     51.59 o 
  16   0   4      254.99      273.21     19.59 o 
  17   0   4       17.83       26.03     11.70 o 
  18   0   4       85.20       75.54     14.96 o 
  19   0   4        0.43        5.84     14.09 o 
  20   0   4      131.11      195.06     25.33 o 
   1   1   4      761.03      750.57      5.95 o 
   2   1   4       22.19        9.53      1.05 o 
   3   1   4    16236.53    15739.23     92.32 o 
   4   1   4      124.79      113.47      2.57 o 
   5   1   4       85.74       67.72      1.81 o 
   6   1   4    11421.37    11469.85     92.65 o 
   7   1   4      623.87      761.55     12.05 o 
   8   1   4     3129.86     3004.32     34.96 o 
   9   1   4     3860.77     4055.04     42.96 o 
  10   1   4      359.68      323.11      9.73 o 
  11   1   4      797.53      819.94     19.42 o 
  12   1   4      589.04      605.22     12.03 o 
  13   1   4      369.20      363.10     10.01 o 
  14   1   4       31.01       22.99     10.70 o 
  15   1   4     1294.24     1286.61     31.38 o 
  16   1   4       20.44       23.83      8.64 o 
  17   1   4      145.00      119.25     12.06 o 
  18   1   4       74.31       70.95     11.15 o 
  19   1   4        0.01        1.56      9.54 o 
  20   1   4       73.31       87.60     14.48 o 
   0   2   4   100813.05   105014.70    851.36 o 
   1   2   4      156.17      122.87      2.35 o 
   2   2   4      544.00      517.75      5.21 o 
   3   2   4      447.19      480.64      5.08 o 
   4   2   4     1031.15      957.62      7.96 o 
   5   2   4    16025.00    16515.59    113.14 o 
   6   2   4       73.65       53.43      2.52 o 
   7   2   4    10388.79    11191.63     90.08 o 
   8   2   4        1.46       -1.04      2.14 o 
   9   2   4      816.89      920.29     12.03 o 
  10   2   4        3.91        3.49      2.45 o 
  11   2   4        6.43        5.00      2.16 o 
  12   2   4      416.50      393.82      8.59 o 
  13   2   4      133.54      117.17      6.75 o 
  14   2   4       51.49       40.96      7.90 o 
  15   2   4      333.01      305.18     17.44 o 
  16   2   4        0.07       -8.28      8.28 o 
  17   2   4      142.18      165.95     14.74 o 
  18   2   4        1.74       -3.42      9.70 o 
  19   2   4        1.60       -6.23      8.57 o 
  20   2   4       74.34       86.51     19.70 o 
   1   3   4     1428.06     1354.46     10.39 o 
   2   3   4    13645.80    13277.15     80.85 o 
   3   3   4      596.33      589.58      5.78 o 
   4   3   4     1898.15     1785.26     15.01 o 
   5   3   4     4521.15     4555.57     32.92 o 
   6   3   4        0.01        0.78      1.54 o 
   7   3   4      319.90      296.78      4.97 o 
   8   3   4      386.99      446.32      6.47 o 
   9   3   4      418.97      430.73      6.43 o 
  10   3   4      228.91      264.61      6.43 o 
  11   3   4      229.35      232.37      6.69 o 
  12   3   4       17.18       12.74      3.46 o 
  13   3   4       19.43        9.72      4.61 o 
  14   3   4      737.21      736.07     22.34 o 
  15   3   4      621.97      640.02     23.52 o 
  16   3   4       84.60       70.14     11.48 o 
  17   3   4      230.09      245.84     18.31 o 
  18   3   4       49.90       61.96     12.81 o 
  19   3   4       92.03      100.06     14.34 o 
  20   3   4      259.68      354.75     19.54 o 
   0   4   4     4106.55     3985.16     40.38 o 
   1   4   4    18107.28    17898.52    120.88 o 
   2   4   4       67.02       43.13      1.66 o 
   3   4   4      649.68      579.45      6.27 o 
   4   4   4       34.01       49.45      2.25 o 
   5   4   4       97.79       93.54      3.28 o 
   6   4   4      777.45      770.88      9.20 o 
   7   4   4      389.90      387.44      6.71 o 
   8   4   4      129.05      134.63      5.07 o 
   9   4   4     1453.34     1541.47     17.75 o 
  10   4   4      189.22      197.74      5.24 o 
  11   4   4      357.09      358.44      7.03 o 
  12   4   4        7.39       10.71      3.85 o 
  13   4   4     3503.91     3340.84     39.02 o 
  14   4   4        8.96        7.51      4.90 o 
  15   4   4     1575.43     1512.18     37.77 o 
  16   4   4      129.64      125.56     13.06 o 
  17   4   4      227.90      246.99     16.72 o 
  18   4   4       83.27       83.62     12.87 o 
  19   4   4      326.71      397.50     21.87 o 
  20   4   4      121.56      149.36     16.60 o 
   1   5   4       15.25       32.41      2.22 o 
   2   5   4      268.83      248.24      4.24 o 
   3   5   4      115.37      110.66      3.65 o 
   4   5   4      291.43      314.93      5.33 o 
   5   5   4      366.51      350.86      6.27 o 
   6   5   4     2632.96     2678.26     26.22 o 
   7   5   4     1205.70     1327.89     16.30 o 
   8   5   4      353.49      425.79      8.19 o 
   9   5   4      481.78      476.51      9.16 o 
  10   5   4        2.88       -1.97      3.10 o 
  11   5   4     1117.70     1159.62     14.69 o 
  12   5   4        4.87        7.20      3.29 o 
  13   5   4      212.15      196.07      7.56 o 
  14   5   4       21.16       29.67      5.48 o 
  15   5   4       28.44       28.13      5.65 o 
  16   5   4       35.24       31.39      9.32 o 
  17   5   4        1.33        0.65     12.56 o 
  18   5   4        0.01       -6.65      9.49 o 
  19   5   4       77.00      101.97     20.06 o 
   0   6   4     6125.77     5655.13     70.65 o 
   1   6   4     5415.35     5560.67     46.34 o 
   2   6   4        7.30        0.59      1.87 o 
   3   6   4      300.94      319.72      6.18 o 
   4   6   4     1703.87     1809.89     17.37 o 
   5   6   4       43.78       16.47      2.20 o 
   6   6   4      345.63      368.96      7.86 o 
   7   6   4     1225.91     1245.46     15.57 o 
   8   6   4      172.30      188.15      6.11 o 
   9   6   4     2736.97     2753.49     28.41 o 
  10   6   4       16.06       17.19      3.80 o 
  11   6   4        0.10        3.81      3.79 o 
  12   6   4      350.44      359.48     10.07 o 
  13   6   4      524.32      464.11      9.84 o 
  14   6   4      181.95      220.76      9.54 o 
  15   6   4      291.03      246.61     10.82 o 
  16   6   4       21.40       15.60      5.81 o 
  17   6   4        5.08       12.43      9.05 o 
  18   6   4       60.14       66.85     11.97 o 
  19   6   4        2.88        6.72     11.82 o 
   1   7   4    17798.08    19168.08    154.93 o 
   2   7   4       47.08       69.93      3.38 o 
   3   7   4     1000.54     1020.43     12.58 o 
   4   7   4     1495.50     1570.10     17.21 o 
   5   7   4      505.85      539.02      8.41 o 
   6   7   4      230.12      222.31      5.93 o 
   7   7   4       52.78       60.36      4.32 o 
   8   7   4      544.65      562.00     10.29 o 
   9   7   4       55.78       48.08      4.53 o 
  10   7   4       35.69       34.08      4.36 o 
  11   7   4      321.96      314.22      9.21 o 
  12   7   4        0.38       -0.80      5.58 o 
  13   7   4        0.11        8.48      5.30 o 
  14   7   4       46.13       46.39      5.94 o 
  15   7   4        7.13        1.73      4.86 o 
  16   7   4       43.77       54.78      7.45 o 
  17   7   4        9.64       11.19      5.95 o 
  18   7   4       27.07       26.09     10.57 o 
  19   7   4        4.94       12.66     12.04 o 
   0   8   4       15.80        3.85      3.32 o 
   1   8   4     2111.25     2138.08     22.86 o 
   2   8   4      426.59      404.90     11.48 o 
   3   8   4       76.02       88.93      4.03 o 
   4   8   4      229.02      267.88      5.88 o 
   5   8   4      932.95      924.22     13.60 o 
   6   8   4       60.61       61.92      3.97 o 
   7   8   4       46.39       46.44      3.81 o 
   8   8   4      190.75      190.57      6.63 o 
   9   8   4        5.67        7.25      3.86 o 
  10   8   4      423.40      417.26     10.93 o 
  11   8   4      371.95      402.17     11.01 o 
  12   8   4       36.59       36.67      6.03 o 
  13   8   4      180.74      159.98      8.56 o 
  14   8   4        5.00       -5.61      5.61 o 
  15   8   4        1.56       -1.93      5.87 o 
  16   8   4      102.69      107.11      7.33 o 
  17   8   4       43.51       39.26      7.42 o 
  18   8   4      264.07      287.23     20.77 o 
   1   9   4        1.05       -0.22      2.94 o 
   2   9   4        2.28       -2.86      2.86 o 
   3   9   4        3.42        4.70      3.14 o 
   4   9   4      959.77      986.77     12.75 o 
   5   9   4        0.06       -0.47      3.21 o 
   6   9   4       10.39        5.34      3.20 o 
   7   9   4      273.20      279.89      7.20 o 
   8   9   4     1275.88     1204.56     15.86 o 
   9   9   4      310.31      306.66      8.91 o 
  10   9   4      196.14      174.85      7.82 o 
  11   9   4       77.04       75.72      6.66 o 
  12   9   4       50.82       39.04      6.46 o 
  13   9   4       12.78       -1.50      6.33 o 
  14   9   4      205.56      189.58     10.07 o 
  15   9   4      177.23      170.68     10.36 o 
  16   9   4       35.66       21.95      6.97 o 
  17   9   4       27.95       25.81      5.86 o 
   0  10   4       49.84       24.58      6.21 o 
   1  10   4      186.48      189.57      6.58 o 
   2  10   4       78.61       68.00      5.43 o 
   3  10   4      585.01      620.45     12.19 o 
   4  10   4      584.25      563.69      9.47 o 
   5  10   4      112.29      108.54      5.06 o 
   6  10   4      313.95      328.59     11.37 o 
   7  10   4     2281.31     2246.28     26.10 o 
   8  10   4      247.09      228.08      7.45 o 
   9  10   4     1174.77     1156.70     17.40 o 
  10  10   4      116.70      115.26      7.99 o 
  11  10   4      456.65      464.15     14.14 o 
  12  10   4       28.36       13.46      7.24 o 
  13  10   4       40.69       22.24      7.65 o 
  14  10   4        0.91       -6.40      6.40 o 
  15  10   4       56.40       24.25      7.76 o 
  16  10   4       85.42       95.76      9.94 o 
  17  10   4        6.82        2.37      6.50 o 
   1  11   4       36.55       45.63      4.53 o 
   2  11   4     2571.34     2573.75     31.82 o 
   3  11   4       20.55       22.44      4.66 o 
   4  11   4     1128.51     1162.58     16.99 o 
   5  11   4      486.79      509.03     10.77 o 
   6  11   4      173.94      170.30      8.00 o 
   7  11   4     1139.45     1148.77     21.04 o 
   8  11   4      182.49      178.18      8.19 o 
   9  11   4       94.37       84.86      7.24 o 
  10  11   4      178.78      186.65      9.53 o 
  11  11   4        1.09       -2.56      6.78 o 
  12  11   4       33.32       38.87      9.10 o 
  13  11   4       14.42       -6.97      7.14 o 
  14  11   4      181.46      184.13     12.49 o 
  15  11   4        8.15       -0.40     10.11 o 
  16  11   4        2.73       -6.27      7.22 o 
   0  12   4       56.18       46.84      9.00 o 
   1  12   4      133.47      111.64      8.27 o 
   2  12   4       32.91       25.61      5.41 o 
   3  12   4      620.64      653.69     16.18 o 
   4  12   4     1241.61     1326.55     22.92 o 
   5  12   4     1093.32     1154.64     19.43 o 
   6  12   4      375.30      360.32     12.51 o 
   7  12   4      334.99      361.28     12.75 o 
   8  12   4      164.22      188.52     10.64 o 
   9  12   4       18.82       26.63      6.49 o 
  10  12   4       13.24       10.15      6.04 o 
  11  12   4      140.07      151.57      9.50 o 
  12  12   4       11.15       12.78      6.65 o 
  13  12   4       31.40       26.67     10.09 o 
  14  12   4        9.30        3.53      9.31 o 
  15  12   4        0.04      -11.51     11.51 o 
   1  13   4       71.36       58.15      9.18 o 
   2  13   4       71.05       86.44      7.39 o 
   3  13   4        1.42        1.52      5.68 o 
   4  13   4       27.53       23.30      5.63 o 
   5  13   4      239.36      251.05     11.44 o 
   6  13   4      119.36      141.42     10.87 o 
   7  13   4      371.40      350.20     13.13 o 
   8  13   4       46.13       42.58      7.65 o 
   9  13   4        1.97       -0.77      6.63 o 
  10  13   4      204.07      217.29     11.37 o 
  11  13   4       21.83        7.53      8.46 o 
  12  13   4        4.57        0.86      7.00 o 
  13  13   4       29.92       20.43     10.40 o 
  14  13   4       11.17        6.09     11.03 o 
   0  14   4       95.16       91.07     16.92 o 
   1  14   4      146.42      150.97     13.73 o 
   2  14   4       39.17       27.42      9.28 o 
   3  14   4       30.15       19.62      7.67 o 
   4  14   4        2.56       -1.11      6.64 o 
   5  14   4       64.27       57.03      8.69 o 
   6  14   4      301.76      294.20     14.67 o 
   7  14   4       57.32       62.22      8.80 o 
   8  14   4      144.86      152.57     10.90 o 
   9  14   4      100.97       96.23      9.97 o 
  10  14   4       21.28       22.74      7.52 o 
  11  14   4       10.12        1.32      7.66 o 
  12  14   4       11.34       24.45     10.86 o 
  13  14   4       26.05        4.33     19.28 o 
   1  15   4       13.00       10.62      8.64 o 
   2  15   4      110.90      125.73     13.79 o 
   3  15   4       57.15       34.92     11.43 o 
   4  15   4       31.01       27.06     13.10 o 
   5  15   4      115.38      123.73     13.07 o 
   6  15   4       12.25       11.96      8.83 o 
   7  15   4      197.49      185.58     14.16 o 
   8  15   4       25.36        1.01      8.85 o 
   9  15   4       13.08       17.15      8.67 o 
  10  15   4      132.51      137.08     15.94 o 
  11  15   4        6.12       13.57      8.56 o 
   0  16   4      104.44      112.10     22.77 o 
   1  16   4       39.60       31.57      9.71 o 
   2  16   4        3.65       -8.38      8.38 o 
   3  16   4        1.58       14.64      9.70 o 
   4  16   4      169.83      195.95     19.81 o 
   5  16   4       19.56       21.99      9.05 o 
   6  16   4      204.82      211.05     14.81 o 
   7  16   4       25.99       28.10     13.70 o 
   8  16   4        0.00       -3.77      9.09 o 
   9  16   4        0.24       -8.16      8.16 o 
   1  17   4       22.82        5.52      8.93 o 
   2  17   4       98.35      118.85     13.29 o 
   3  17   4        2.84        5.62     11.32 o 
   4  17   4        2.57       11.11     12.01 o 
   5  17   4       18.63       17.43     16.58 o 
   6  17   4        6.08       -2.19      8.80 o 
   0  18   4        2.62       -1.77     16.12 o 
   1  18   4       12.95        1.88     11.82 o 
   1   1   5     1182.24     1052.51      8.07 o 
   2   1   5       77.14       86.00      2.05 o 
   3   1   5       62.35       69.26      1.97 o 
   4   1   5     2175.31     2114.84     14.71 o 
   5   1   5      467.41      448.62      5.11 o 
   6   1   5      528.06      547.81      6.25 o 
   7   1   5     1841.86     1905.68     22.41 o 
   8   1   5     1215.03     1360.62     16.63 o 
   9   1   5     1131.70     1087.18     14.16 o 
  10   1   5      315.60      282.57      6.25 o 
  11   1   5      578.00      607.50     11.32 o 
  12   1   5       38.10       36.66      4.39 o 
  13   1   5        0.80        1.58      3.87 o 
  14   1   5       69.55       63.96     10.48 o 
  15   1   5      147.92      135.64     11.76 o 
  16   1   5      100.03       89.58     11.01 o 
  17   1   5       11.91        2.57      8.44 o 
  18   1   5       61.71       74.20     11.42 o 
  19   1   5        2.16        0.52      8.67 o 
  20   1   5      168.31      234.02     18.03 o 
   0   2   5    28279.00    27951.25    229.16 o 
   1   2   5       85.89       77.21      2.10 o 
   2   2   5        1.12        0.57      1.07 o 
   3   2   5       86.26       83.83      2.20 o 
   4   2   5      396.86      423.29      4.78 o 
   5   2   5     1150.70     1065.66      9.83 o 
   6   2   5     1892.41     2076.66     18.60 o 
   7   2   5       87.34       94.49      4.37 o 
   8   2   5      255.67      332.16      6.84 o 
   9   2   5      571.55      632.41      9.45 o 
  10   2   5        2.81        4.95      2.69 o 
  11   2   5        0.01        1.11      2.56 o 
  12   2   5        0.33       -3.48      3.48 o 
  13   2   5       19.89       20.30      4.01 o 
  14   2   5      242.17      260.90     12.69 o 
  15   2   5       14.43        7.75      8.07 o 
  16   2   5      396.79      390.58     17.67 o 
  17   2   5        3.22       -4.04      8.84 o 
  18   2   5        0.24       -6.46      9.16 o 
  19   2   5        1.82       16.16      9.45 o 
  20   2   5       37.80       45.83     11.75 o 
   1   3   5     3461.57     3368.37     22.13 o 
   2   3   5     1444.74     1454.65     11.34 o 
   3   3   5     5310.79     5121.25     33.49 o 
   4   3   5      853.53      762.26      7.84 o 
   5   3   5      931.75      898.86      9.38 o 
   6   3   5      872.32      939.84     10.11 o 
   7   3   5     2696.33     2961.97     26.20 o 
   8   3   5     1164.53     1186.62     13.17 o 
   9   3   5        5.89        7.99      2.32 o 
  10   3   5      255.49      270.00      6.27 o 
  11   3   5       18.41       22.38      2.96 o 
  12   3   5      857.67      856.12     13.42 o 
  13   3   5     1196.35     1142.67     18.11 o 
  14   3   5       65.36       78.17      9.04 o 
  15   3   5       45.48       43.88     10.51 o 
  16   3   5       28.56       28.67     10.65 o 
  17   3   5       23.98       20.82     13.47 o 
  18   3   5        2.22       11.48     10.56 o 
  19   3   5      101.79      120.70     21.61 o 
  20   3   5       10.75        8.05     10.26 o 
   0   4   5    14511.47    14677.12    138.61 o 
   1   4   5      806.33      816.71      8.17 o 
   2   4   5     2145.61     2018.93     15.26 o 
   3   4   5     6544.10     6508.14     43.86 o 
   4   4   5       60.96       34.77      2.39 o 
   5   4   5       60.77       53.21      2.78 o 
   6   4   5      234.04      249.76      5.15 o 
   7   4   5     1525.66     1649.71     15.10 o 
   8   4   5       38.98       38.22      2.85 o 
   9   4   5      164.25      115.27      4.10 o 
  10   4   5        9.05        4.94      2.74 o 
  11   4   5      286.67      255.85      6.54 o 
  12   4   5       67.97       74.06      5.31 o 
  13   4   5       42.66       50.09      5.46 o 
  14   4   5      181.97      188.49      8.50 o 
  15   4   5      219.03      209.87     14.62 o 
  16   4   5        1.65       -7.82      8.34 o 
  17   4   5        4.58        5.44      9.45 o 
  18   4   5       30.76       26.65     10.73 o 
  19   4   5       12.15        6.80     11.06 o 
   1   5   5    40187.70    42574.71    325.57 o 
   2   5   5      116.89      115.90      3.31 o 
   3   5   5     2694.94     2626.12     23.34 o 
   4   5   5     1728.73     1886.29     18.38 o 
   5   5   5     1145.38     1255.90     14.86 o 
   6   5   5        0.12       -1.91      1.91 o 
   7   5   5       29.55       20.84      2.79 o 
   8   5   5     1327.28     1307.51     16.17 o 
   9   5   5       92.83       81.71      4.64 o 
  10   5   5      185.92      185.22      5.57 o 
  11   5   5        4.13       -2.17      2.86 o 
  12   5   5      228.79      243.54      6.87 o 
  13   5   5      284.55      295.14      9.41 o 
  14   5   5       19.99        6.30      5.71 o 
  15   5   5        0.36        5.27      5.64 o 
  16   5   5       82.79       88.84     11.47 o 
  17   5   5       26.82       45.06     11.35 o 
  18   5   5       45.69       35.34     11.66 o 
  19   5   5       31.97       37.72     12.02 o 
   0   6   5     4437.30     4397.73     50.85 o 
   1   6   5      861.38     1021.74     11.48 o 
   2   6   5      894.56      921.35      9.36 o 
   3   6   5        0.89        3.06      2.32 o 
   4   6   5       66.09       88.74      3.94 o 
   5   6   5      130.06      137.01      4.16 o 
   6   6   5       24.62       16.31      2.45 o 
   7   6   5      557.18      548.94     11.30 o 
   8   6   5      542.26      550.59     10.78 o 
   9   6   5       50.35       56.42      4.56 o 
  10   6   5      273.84      273.98      7.87 o 
  11   6   5        0.90       -0.66      3.91 o 
  12   6   5     2155.50     2109.10     24.97 o 
  13   6   5     2846.03     2746.99     31.89 o 
  14   6   5       19.48       33.64      7.57 o 
  15   6   5     2227.61     2078.85     36.25 o 
  16   6   5        1.21       -5.53      5.53 o 
  17   6   5        5.16       -2.84     11.35 o 
  18   6   5       47.82       58.44     11.68 o 
  19   6   5       71.20       38.40     12.17 o 
   1   7   5     1931.41     1990.83     19.23 o 
   2   7   5     7867.55     8366.26     70.79 o 
   3   7   5        6.31        5.37      2.58 o 
   4   7   5      287.29      293.41      6.52 o 
   5   7   5     1553.10     1481.64     15.94 o 
   6   7   5        0.41       -1.96      2.23 o 
   7   7   5       68.99       61.16      3.90 o 
   8   7   5        1.11        5.45      3.60 o 
   9   7   5       35.33       27.76      4.22 o 
  10   7   5     1342.16     1402.09     23.19 o 
  11   7   5      937.94      922.10     16.85 o 
  12   7   5      109.73      100.15      7.39 o 
  13   7   5      476.00      457.38     12.28 o 
  14   7   5      245.57      291.74      9.05 o 
  15   7   5       58.52       76.78      8.05 o 
  16   7   5       99.36       80.57      8.17 o 
  17   7   5        4.59       -4.90      5.91 o 
  18   7   5       33.40       26.54     10.94 o 
   0   8   5     2162.57     2267.85     41.41 o 
   1   8   5     1422.22     1345.55     16.15 o 
   2   8   5      829.02      831.41     11.81 o 
   3   8   5      189.50      192.39      6.20 o 
   4   8   5      355.55      406.27      8.01 o 
   5   8   5      235.82      225.13      6.22 o 
   6   8   5      858.37      863.74     12.39 o 
   7   8   5      267.66      215.61      7.38 o 
   8   8   5      145.57      132.43      4.84 o 
   9   8   5      145.67      132.98      6.32 o 
  10   8   5      191.09      170.82      8.54 o 
  11   8   5       29.85       14.71      5.40 o 
  12   8   5      501.00      507.07     15.89 o 
  13   8   5       52.89       43.62      6.43 o 
  14   8   5       46.87       37.46      7.08 o 
  15   8   5       53.19       45.31      7.93 o 
  16   8   5      232.49      240.19     11.52 o 
  17   8   5       26.85       25.70      7.17 o 
  18   8   5       40.25       52.40      8.46 o 
   1   9   5     1087.90     1081.18     15.91 o 
   2   9   5        2.00       -1.04      2.59 o 
   3   9   5       30.23       23.31      4.33 o 
   4   9   5      493.13      491.36      9.27 o 
   5   9   5       54.61       68.59      4.25 o 
   6   9   5        2.89        6.17      3.47 o 
   7   9   5     1318.98     1368.25     17.43 o 
   8   9   5      345.96      352.08     10.23 o 
   9   9   5      301.04      283.38      7.85 o 
  10   9   5      169.94      163.78      8.07 o 
  11   9   5      130.16      143.74      8.13 o 
  12   9   5       20.68       27.48      6.40 o 
  13   9   5      389.07      388.29     13.00 o 
  14   9   5        9.92        2.06      6.52 o 
  15   9   5      116.51      117.42      9.35 o 
  16   9   5       18.84       19.52      6.91 o 
  17   9   5       13.05       23.69      9.42 o 
   0  10   5       11.35        5.59      6.62 o 
   1  10   5     1605.77     1720.46     23.87 o 
   2  10   5     2720.87     2762.67     30.83 o 
   3  10   5      487.07      506.25     11.28 o 
   4  10   5       19.44        7.01      3.82 o 
   5  10   5      163.82      185.84      6.71 o 
   6  10   5      305.63      280.22      8.50 o 
   7  10   5     1308.76     1289.21     18.03 o 
   8  10   5        0.19       -2.93      4.13 o 
   9  10   5       11.73        1.53      4.55 o 
  10  10   5       31.54       35.45      4.80 o 
  11  10   5      349.95      331.10     11.79 o 
  12  10   5      267.63      270.16     12.62 o 
  13  10   5       42.85       38.90      8.27 o 
  14  10   5       98.09      114.10     11.61 o 
  15  10   5       16.60       -6.75      6.75 o 
  16  10   5        7.76       16.66      7.46 o 
   1  11   5     1308.97     1336.95     27.31 o 
   2  11   5      176.85      193.44      8.26 o 
   3  11   5      288.48      312.18     10.66 o 
   4  11   5      558.77      572.78     12.36 o 
   5  11   5      589.65      639.50     14.07 o 
   6  11   5      697.77      684.64     15.38 o 
   7  11   5     1235.03     1263.21     21.01 o 
   8  11   5      173.71      184.20      8.38 o 
   9  11   5      775.97      762.90     17.14 o 
  10  11   5      137.95      151.70      9.68 o 
  11  11   5      235.89      243.11     12.04 o 
  12  11   5      163.94      177.03     11.56 o 
  13  11   5      103.29      110.91     10.57 o 
  14  11   5       10.09       -0.79      8.13 o 
  15  11   5       89.02       63.88     13.24 o 
  16  11   5       45.99       54.66     10.09 o 
   0  12   5      327.60      288.74     23.50 o 
   1  12   5      114.66       98.23      6.81 o 
   2  12   5     1250.63     1283.76     23.78 o 
   3  12   5       47.69       49.14      6.83 o 
   4  12   5     1168.20     1114.91     20.77 o 
   5  12   5       20.61       15.19      4.91 o 
   6  12   5      831.92      915.71     20.10 o 
   7  12   5       44.98       47.60      7.32 o 
   8  12   5      873.12      859.20     19.85 o 
   9  12   5       69.10       72.17      9.20 o 
  10  12   5       91.03      101.60      8.68 o 
  11  12   5       86.63       71.59      8.82 o 
  12  12   5      110.76      114.20      9.49 o 
  13  12   5        1.90        2.06      9.14 o 
  14  12   5       78.72       96.06     13.73 o 
  15  12   5       10.40       17.77      9.39 o 
   1  13   5      238.44      219.72     13.91 o 
   2  13   5      209.64      207.56     10.39 o 
   3  13   5        0.09       -3.89      7.77 o 
   4  13   5      403.55      397.00     13.08 o 
   5  13   5        4.19       -0.91      5.67 o 
   6  13   5      806.88      756.62     20.40 o 
   7  13   5        5.87        7.16      6.73 o 
   8  13   5        5.85        4.79      6.72 o 
   9  13   5      164.19      198.08     11.11 o 
  10  13   5        1.06       -5.13      6.32 o 
  11  13   5      188.34      174.88     13.10 o 
  12  13   5        1.94        1.12      7.05 o 
  13  13   5       24.25        6.94      7.44 o 
  14  13   5       30.66       26.32     12.02 o 
   0  14   5       17.15       28.46     12.76 o 
   1  14   5        0.33       -6.72      6.72 o 
   2  14   5      936.74      936.95     31.89 o 
   3  14   5      186.78      174.97     11.98 o 
   4  14   5      182.34      166.54     11.62 o 
   5  14   5        0.01       -2.64      6.29 o 
   6  14   5       19.21        3.89      7.77 o 
   7  14   5      294.33      350.53     19.01 o 
   8  14   5        2.25        5.36      7.32 o 
   9  14   5      321.89      310.52     18.67 o 
  10  14   5       50.42       72.58      9.32 o 
  11  14   5        1.52       -6.32     11.30 o 
  12  14   5       16.67       19.07     12.07 o 
   1  15   5      134.41      109.14     15.51 o 
   2  15   5       11.68       16.25      9.36 o 
   3  15   5       29.81       37.09     10.52 o 
   4  15   5      227.72      208.00     12.77 o 
   5  15   5      191.86      175.76     12.70 o 
   6  15   5       13.03        3.76      9.02 o 
   7  15   5        4.75        1.36      9.06 o 
   8  15   5        3.97       11.16      9.21 o 
   9  15   5        7.16       -8.00      8.00 o 
  10  15   5        3.18       -1.74      8.43 o 
  11  15   5       82.05      106.03     13.92 o 
   0  16   5      151.78      130.71     19.39 o 
   1  16   5        7.09        2.08      8.60 o 
   2  16   5       72.64       67.56     11.24 o 
   3  16   5       88.56       77.73     12.62 o 
   4  16   5      152.44      143.42     15.05 o 
   5  16   5       45.18       46.45     11.28 o 
   6  16   5       30.46       39.23     10.30 o 
   7  16   5        8.66       -0.54      9.31 o 
   8  16   5        0.15       -0.77      9.48 o 
   9  16   5        4.49       13.32     11.57 o 
   1  17   5       19.46       15.40      9.55 o 
   2  17   5       49.18       44.67     11.24 o 
   3  17   5        7.55       -9.04     10.75 o 
   4  17   5        5.64      -12.82     12.82 o 
   5  17   5        0.12        5.93     11.50 o 
   6  17   5       57.08       60.14     14.64 o 
   0   0   6    15771.33    15229.09    179.25 o 
   1   0   6      515.40      476.58      6.85 o 
   2   0   6    36674.09    37182.57    316.79 o 
   3   0   6     2345.55     2074.51     21.00 o 
   4   0   6     1355.11     1353.41     15.17 o 
   5   0   6    14743.14    14753.64    160.95 o 
   6   0   6     5712.94     5943.81     68.48 o 
   7   0   6     4996.41     5819.04     67.48 o 
   8   0   6      852.08     1110.05     16.97 o 
   9   0   6       68.13       99.29      4.46 o 
  10   0   6        7.34       12.91      3.94 o 
  11   0   6        3.33       -0.21      5.23 o 
  12   0   6       47.07       51.14      7.72 o 
  13   0   6      947.68      969.95     28.63 o 
  14   0   6      374.21      410.45     58.24 o 
  15   0   6      244.88      211.61     21.42 o 
  16   0   6      226.48      235.42     23.34 o 
  17   0   6        3.87      -12.03     12.03 o 
  18   0   6       53.77       91.50     16.06 o 
  19   0   6       43.13       62.17     15.68 o 
  20   0   6        6.23       10.39     13.31 o 
   1   1   6     3753.95     3929.70     25.57 o 
   2   1   6      180.10      196.42      3.67 o 
   3   1   6        0.00        4.74      1.41 o 
   4   1   6      201.67      186.58      3.47 o 
   5   1   6     9649.15     9913.93     64.68 o 
   6   1   6     2068.76     2300.29     19.71 o 
   7   1   6     1816.96     1921.53     16.38 o 
   8   1   6       36.63       28.07      3.14 o 
   9   1   6      370.76      413.27      7.87 o 
  10   1   6      503.44      559.08     12.16 o 
  11   1   6        0.03       -3.86      3.86 o 
  12   1   6       87.48      100.06      5.86 o 
  13   1   6        0.38       -4.35      4.35 o 
  14   1   6        2.10        8.78      8.47 o 
  15   1   6       55.30       72.39     11.34 o 
  16   1   6      134.58      145.20     12.76 o 
  17   1   6       18.27        1.46      8.49 o 
  18   1   6        2.04       -4.17      8.49 o 
  19   1   6       43.40       71.87     13.44 o 
  20   1   6       19.25       16.08     10.85 o 
   0   2   6      630.80      537.44      9.15 o 
   1   2   6     5249.87     5050.65     32.22 o 
   2   2   6     3688.65     3617.65     23.75 o 
   3   2   6     1412.02     1402.65     12.78 o 
   4   2   6     4317.29     4194.71     29.15 o 
   5   2   6     4626.74     4647.91     32.72 o 
   6   2   6     5111.68     5043.78     37.16 o 
   7   2   6     7513.73     7748.70     60.34 o 
   8   2   6      595.06      675.51     10.30 o 
   9   2   6        7.75        2.01      2.58 o 
  10   2   6       20.28       24.70      3.58 o 
  11   2   6       11.17        8.77      3.16 o 
  12   2   6      979.69     1028.01     14.43 o 
  13   2   6      476.64      470.91     13.86 o 
  14   2   6       87.36       88.24      9.28 o 
  15   2   6      636.75      644.53     22.16 o 
  16   2   6       93.27       77.21     10.77 o 
  17   2   6       17.55       28.58      9.63 o 
  18   2   6        0.02       -7.26      9.16 o 
  19   2   6      225.34      240.26     18.81 o 
  20   2   6      176.34      242.82     17.72 o 
   1   3   6     5887.42     6016.05     40.47 o 
   2   3   6     2285.65     2214.45     16.13 o 
   3   3   6     2745.68     2910.49     20.72 o 
   4   3   6      931.23      914.97      9.59 o 
   5   3   6     2175.43     2263.90     18.52 o 
   6   3   6      178.62      239.34      4.83 o 
   7   3   6     1004.01     1061.93     12.14 o 
   8   3   6     1121.78     1282.40     14.45 o 
   9   3   6       73.56       95.02      3.76 o 
  10   3   6       92.32       90.53      4.48 o 
  11   3   6       24.34       28.65      3.56 o 
  12   3   6       95.55      104.64      5.01 o 
  13   3   6      187.59      178.92      7.95 o 
  14   3   6      670.79      694.83     21.03 o 
  15   3   6       20.46       15.55      8.61 o 
  16   3   6       15.12       24.51     19.27 o 
  17   3   6      113.12      142.81     14.54 o 
  18   3   6        0.49       -9.04      9.04 o 
  19   3   6       44.82       39.70     12.54 o 
   0   4   6     1043.95     1003.04     14.82 o 
   1   4   6     5165.50     5198.14     37.06 o 
   2   4   6     1537.20     1407.16     12.37 o 
   3   4   6      210.90      196.96      3.45 o 
   4   4   6      457.33      426.94      5.80 o 
   5   4   6       12.42       10.92      2.09 o 
   6   4   6      842.24      863.08     10.48 o 
   7   4   6     1231.40     1440.72     13.76 o 
   8   4   6       75.26       90.47      3.53 o 
   9   4   6     1517.06     1554.18     16.47 o 
  10   4   6       76.44       76.64      3.76 o 
  11   4   6       19.51       15.59      3.77 o 
  12   4   6      144.17      152.98      6.58 o 
  13   4   6     1162.76     1045.32     18.10 o 
  14   4   6       47.27       48.26      6.34 o 
  15   4   6      551.70      500.83     26.74 o 
  16   4   6      260.84      284.83     17.09 o 
  17   4   6        1.01        3.43      9.70 o 
  18   4   6        6.12       10.63     10.49 o 
  19   4   6       28.76       30.74     12.16 o 
   1   5   6     4181.92     4229.75     36.81 o 
   2   5   6      297.59      287.04      5.02 o 
   3   5   6      706.73      744.30      8.57 o 
   4   5   6      998.53      993.23     11.75 o 
   5   5   6        7.04       -1.19      2.11 o 
   6   5   6      656.68      702.03     11.81 o 
   7   5   6     1804.08     1792.63     18.27 o 
   8   5   6      491.60      518.73      8.88 o 
   9   5   6     1275.12     1389.74     14.88 o 
  10   5   6       40.75       38.15      3.18 o 
  11   5   6      239.66      225.78      6.45 o 
  12   5   6      224.22      258.81      7.31 o 
  13   5   6      266.04      276.86      9.54 o 
  14   5   6       47.09       65.95      7.24 o 
  15   5   6       50.95       38.73      6.90 o 
  16   5   6        6.89       22.98      9.60 o 
  17   5   6      126.25      150.53     14.70 o 
  18   5   6        1.62       -3.01      9.93 o 
  19   5   6        6.65        3.89     10.93 o 
   0   6   6        0.21       20.68      4.19 o 
   1   6   6      239.70      164.09      4.82 o 
   2   6   6      637.68      742.39      9.27 o 
   3   6   6     2471.68     2304.75     25.35 o 
   4   6   6      353.92      409.75      7.20 o 
   5   6   6        0.01       -2.08      2.08 o 
   6   6   6        1.63       -2.00      2.30 o 
   7   6   6     2018.11     2075.75     20.15 o 
   8   6   6      479.73      497.85      7.89 o 
   9   6   6      239.53      266.96      7.21 o 
  10   6   6      238.82      265.19      6.56 o 
  11   6   6       94.09       90.27      5.22 o 
  12   6   6      366.86      391.11      9.11 o 
  13   6   6      707.31      696.92     12.28 o 
  14   6   6       79.23       94.61      7.98 o 
  15   6   6      262.29      255.16     11.67 o 
  16   6   6        0.56        5.72      9.32 o 
  17   6   6       42.52       36.57     15.16 o 
  18   6   6       54.47       78.96     12.47 o 
  19   6   6       57.15       41.86     12.52 o 
   1   7   6     8902.36     9371.23     79.38 o 
   2   7   6     1235.80     1310.07     13.79 o 
   3   7   6        4.80       -2.55      2.55 o 
   4   7   6       14.46       31.23      3.79 o 
   5   7   6       53.49       64.40      3.50 o 
   6   7   6      117.37      121.35      4.43 o 
   7   7   6      618.59      588.35      9.13 o 
   8   7   6      163.92      138.22      5.17 o 
   9   7   6        5.48        1.68      3.11 o 
  10   7   6      116.11      104.81      7.22 o 
  11   7   6      547.34      523.07     12.59 o 
  12   7   6        5.94       12.63      4.52 o 
  13   7   6      422.29      426.39      9.77 o 
  14   7   6       90.47       98.08      6.99 o 
  15   7   6        6.72        1.40      6.18 o 
  16   7   6       19.64        6.48      6.86 o 
  17   7   6      105.44      111.51      9.06 o 
  18   7   6       33.48       21.88     11.95 o 
   0   8   6       34.44       18.63      4.20 o 
   1   8   6     2017.28     1994.94     20.63 o 
   2   8   6      197.61      200.91      5.92 o 
   3   8   6      137.81      139.51      5.30 o 
   4   8   6      185.20      169.63      5.69 o 
   5   8   6       37.22       33.27      3.37 o 
   6   8   6      426.47      370.18      7.14 o 
   7   8   6       34.23       31.64      4.11 o 
   8   8   6       39.76       26.44      3.35 o 
   9   8   6      351.82      345.32      7.54 o 
  10   8   6       10.20        9.45      5.10 o 
  11   8   6      452.02      465.30     12.31 o 
  12   8   6      346.33      330.02     11.40 o 
  13   8   6      164.86      148.34      8.69 o 
  14   8   6        8.46        1.92      6.16 o 
  15   8   6      281.99      268.58      9.78 o 
  16   8   6      249.08      250.86     12.00 o 
  17   8   6       28.29       18.86      7.39 o 
  18   8   6       26.67       19.39     11.87 o 
   1   9   6        2.04       -1.22      2.58 o 
   2   9   6      602.08      598.34      9.92 o 
   3   9   6       58.47       37.47      4.09 o 
   4   9   6       28.92       21.13      3.80 o 
   5   9   6      938.65      947.99     14.59 o 
   6   9   6        0.04        1.30      3.05 o 
   7   9   6      861.42      830.67     13.07 o 
   8   9   6      138.69      125.71      5.91 o 
   9   9   6      345.11      303.82      8.05 o 
  10   9   6      326.60      307.82      8.40 o 
  11   9   6      215.10      175.83      9.41 o 
  12   9   6       26.04       26.38      6.44 o 
  13   9   6        1.89        6.46      6.58 o 
  14   9   6      133.71      138.31      9.83 o 
  15   9   6        2.77       -6.42      6.42 o 
  16   9   6       28.54       25.02      6.98 o 
  17   9   6       36.30       55.24     10.31 o 
   0  10   6        0.00       -0.66      4.26 o 
   1  10   6      147.16      165.17      6.21 o 
   2  10   6       14.27       12.53      4.40 o 
   3  10   6      157.57      149.77      7.48 o 
   4  10   6      928.11      946.93     15.79 o 
   5  10   6      160.05      166.50      6.46 o 
   6  10   6       18.98       26.16      4.67 o 
   7  10   6      193.24      190.35      7.91 o 
   8  10   6      711.84      699.29     13.90 o 
   9  10   6      393.98      397.51     10.37 o 
  10  10   6       75.25       68.92      5.55 o 
  11  10   6       11.94        7.81      4.02 o 
  12  10   6       39.63       43.01      8.32 o 
  13  10   6        9.97        8.96      7.43 o 
  14  10   6        4.71       -1.48      7.33 o 
  15  10   6        0.27       -3.98      7.18 o 
  16  10   6       82.56       78.62      9.20 o 
   1  11   6       14.26       14.64      3.90 o 
   2  11   6      442.86      444.77     11.82 o 
   3  11   6      136.95      136.54      7.17 o 
   4  11   6      195.54      236.21     10.46 o 
   5  11   6      121.01      106.84      7.82 o 
   6  11   6     1994.92     1968.76     31.69 o 
   7  11   6      109.70      107.45      9.21 o 
   8  11   6      148.13      150.39      9.09 o 
   9  11   6       64.59       50.74      8.03 o 
  10  11   6       82.75       94.07      8.25 o 
  11  11   6       39.86       35.51      6.59 o 
  12  11   6       77.58       66.47     12.34 o 
  13  11   6        1.94       -6.02      7.41 o 
  14  11   6        4.43       -7.43      7.43 o 
  15  11   6       16.07       15.62      9.27 o 
   0  12   6      151.46      127.48     13.17 o 
   1  12   6       38.03       34.13      5.57 o 
   2  12   6      193.11      207.81      9.95 o 
   3  12   6       25.66       20.63      6.14 o 
   4  12   6      641.81      649.39     17.06 o 
   5  12   6        1.38       -5.74      5.74 o 
   6  12   6       91.74      100.44      9.49 o 
   7  12   6      561.35      545.91     15.90 o 
   8  12   6      402.76      407.06     15.04 o 
   9  12   6        2.49        3.46      6.26 o 
  10  12   6        0.12        0.50      6.22 o 
  11  12   6       38.29       47.79      8.48 o 
  12  12   6       90.05      112.64      9.67 o 
  13  12   6        4.60       12.90      9.55 o 
  14  12   6        0.01       -0.78     11.19 o 
   1  13   6       66.74       52.02      9.04 o 
   2  13   6       17.74       18.50      6.13 o 
   3  13   6      113.54      107.79      9.33 o 
   4  13   6      106.57      106.45      9.39 o 
   5  13   6       41.03       42.49      7.78 o 
   6  13   6       10.98        5.51      7.19 o 
   7  13   6     1028.25     1102.72     25.59 o 
   8  13   6        5.35        3.98      6.59 o 
   9  13   6      136.42      144.11     11.59 o 
  10  13   6       26.41       15.43      7.74 o 
  11  13   6        1.49        6.79      7.16 o 
  12  13   6        5.53       14.41      7.45 o 
  13  13   6        6.31       -7.12      7.12 o 
   0  14   6      791.20      715.86     33.60 o 
   1  14   6       18.19       24.43      8.75 o 
   2  14   6      681.87      677.88     23.31 o 
   3  14   6        0.50       -1.41      7.87 o 
   4  14   6       25.97       10.39      7.24 o 
   5  14   6      108.17       83.68      9.66 o 
   6  14   6       63.67       52.55      9.57 o 
   7  14   6        7.12       13.84      8.20 o 
   8  14   6       40.98       45.93      9.70 o 
   9  14   6        4.64       -3.23      7.50 o 
  10  14   6        2.95        1.33      7.63 o 
  11  14   6      130.24      138.24     15.40 o 
  12  14   6        4.98       14.29      8.61 o 
   1  15   6      120.50      110.46     12.54 o 
   2  15   6       47.52       43.11     10.24 o 
   3  15   6      176.94      221.68     16.78 o 
   4  15   6        5.45        7.93      7.79 o 
   5  15   6        1.17       -2.45      7.74 o 
   6  15   6       56.14       65.39     11.31 o 
   7  15   6       39.12       27.45     10.08 o 
   8  15   6       19.54        5.38     10.29 o 
   9  15   6      104.85      115.45     17.91 o 
  10  15   6        2.40       17.62      8.73 o 
   0  16   6      316.95      320.42     40.57 o 
   1  16   6       44.68       43.11     11.06 o 
   2  16   6        4.19        8.78      9.19 o 
   3  16   6      234.76      244.56     16.56 o 
   4  16   6      100.60      110.07     16.11 o 
   5  16   6      104.69      118.75     12.65 o 
   6  16   6       25.89       24.46     10.20 o 
   7  16   6        7.28        5.95      9.65 o 
   8  16   6       30.64       21.04     10.82 o 
   1  17   6       11.84       -2.18      8.55 o 
   2  17   6       17.47       13.14      9.54 o 
   3  17   6       39.26       54.06     14.58 o 
   4  17   6       20.38       15.83     12.43 o 
   5  17   6        1.56       10.65     12.56 o 
   1   1   7        2.14        1.79      1.31 o 
   2   1   7      165.99      178.63      3.44 o 
   3   1   7     1532.67     1506.46     12.79 o 
   4   1   7       64.39       52.31      2.46 o 
   5   1   7     2492.10     2493.06     19.73 o 
   6   1   7     3897.11     4048.15     31.04 o 
   7   1   7      464.98      468.30      6.98 o 
   8   1   7      970.67      977.53     13.17 o 
   9   1   7      193.09      193.75      6.35 o 
  10   1   7      104.54      108.79      4.91 o 
  11   1   7      874.87      862.56     12.94 o 
  12   1   7      152.09      145.50      7.40 o 
  13   1   7        1.62        6.33      6.33 o 
  14   1   7        0.00        5.95     10.71 o 
  15   1   7        0.08       -0.27      8.51 o 
  16   1   7        2.80        7.73      9.00 o 
  17   1   7       15.53       19.33      9.47 o 
  18   1   7        6.23       -3.01      9.18 o 
  19   1   7       14.25       41.57     11.59 o 
   0   2   7      183.89      239.33      5.92 o 
   1   2   7     1047.31      997.82      9.07 o 
   2   2   7       14.62       15.60      1.77 o 
   3   2   7        3.53        6.12      1.66 o 
   4   2   7      109.43       85.98      2.94 o 
   5   2   7     1328.79     1400.61     11.85 o 
   6   2   7     2102.72     2286.07     19.45 o 
   7   2   7        9.82       16.30      2.13 o 
   8   2   7     1330.70     1497.78     17.99 o 
   9   2   7     1370.94     1405.23     17.38 o 
  10   2   7      689.20      676.51     15.57 o 
  11   2   7      177.37      186.38      8.99 o 
  12   2   7       34.99       27.31      4.04 o 
  13   2   7      888.81      806.42     28.41 o 
  14   2   7        6.46       25.47      9.40 o 
  15   2   7      193.01      138.64     12.41 o 
  16   2   7      123.34      121.98     12.40 o 
  17   2   7       57.37       53.23     11.03 o 
  18   2   7       10.87       11.64      9.79 o 
  19   2   7        4.17        5.83     11.68 o 
   1   3   7    11973.64    12774.68     86.08 o 
   2   3   7      141.28      194.03      3.86 o 
   3   3   7       11.18       15.37      1.99 o 
   4   3   7      500.47      452.22      5.88 o 
   5   3   7      136.44      163.52      3.94 o 
   6   3   7      187.43      196.24      4.28 o 
   7   3   7     2584.18     2700.94     24.31 o 
   8   3   7       26.51       28.70      2.95 o 
   9   3   7      186.68      184.33      5.70 o 
  10   3   7       42.60       32.72      3.77 o 
  11   3   7       58.64       56.76      4.62 o 
  12   3   7      565.32      554.41     11.24 o 
  13   3   7       40.03       39.70      5.90 o 
  14   3   7       19.67       14.27      5.31 o 
  15   3   7      301.88      293.92     19.34 o 
  16   3   7        7.91        2.15      8.77 o 
  17   3   7        1.86        0.19      9.65 o 
  18   3   7        3.08        3.94     10.22 o 
  19   3   7      137.54      141.35     16.56 o 
   0   4   7    14540.28    16347.81    153.99 o 
   1   4   7      942.69      851.31      9.06 o 
   2   4   7      563.39      538.50      7.44 o 
   3   4   7     2762.20     2787.75     22.57 o 
   4   4   7      470.71      498.36      7.06 o 
   5   4   7      108.58       76.67      3.03 o 
   6   4   7        9.76        6.45      2.38 o 
   7   4   7      839.27      859.93     11.02 o 
   8   4   7        2.02       -1.82      2.30 o 
   9   4   7        3.04        2.55      2.52 o 
  10   4   7      658.28      648.18      9.22 o 
  11   4   7      140.16      130.88      7.02 o 
  12   4   7        0.87        9.83      5.17 o 
  13   4   7      691.04      748.84     16.84 o 
  14   4   7      220.89      169.78      8.77 o 
  15   4   7      246.61      234.19     17.35 o 
  16   4   7        8.48        9.26     12.48 o 
  17   4   7       98.79      109.74     14.07 o 
  18   4   7        9.21       10.62     11.22 o 
  19   4   7       65.94       72.10     14.03 o 
   1   5   7      146.03      123.62      4.53 o 
   2   5   7     8548.02     8882.05     64.55 o 
   3   5   7      694.26      594.43      7.16 o 
   4   5   7      735.79      806.98      8.94 o 
   5   5   7       35.54       31.03      2.97 o 
   6   5   7      139.41      136.65      4.52 o 
   7   5   7      111.99       98.41      4.04 o 
   8   5   7       25.26       33.85      3.12 o 
   9   5   7       61.86       65.61      3.74 o 
  10   5   7        9.39       14.78      2.73 o 
  11   5   7        1.72       -3.11      3.11 o 
  12   5   7      730.72      657.97     11.90 o 
  13   5   7      206.57      201.22      9.60 o 
  14   5   7       50.29       64.69      7.41 o 
  15   5   7      360.63      334.94     13.06 o 
  16   5   7        2.34        0.52      5.01 o 
  17   5   7       43.67       37.97     12.01 o 
  18   5   7       45.37       72.33     16.23 o 
  19   5   7      207.92      208.30     25.75 o 
   0   6   7      730.38      599.04     16.15 o 
   1   6   7     2951.46     3074.68     29.69 o 
   2   6   7      243.20      180.88      4.67 o 
   3   6   7      167.19      110.59      3.92 o 
   4   6   7      352.88      362.55      6.90 o 
   5   6   7      200.52      180.30      5.20 o 
   6   6   7        0.46        0.74      2.41 o 
   7   6   7      249.89      250.28      6.02 o 
   8   6   7      229.73      219.03      5.78 o 
   9   6   7      727.46      660.71     10.01 o 
  10   6   7      489.28      548.72     10.11 o 
  11   6   7      110.83       97.82      6.18 o 
  12   6   7       27.98       23.85      5.04 o 
  13   6   7      482.96      477.14     11.24 o 
  14   6   7        0.25        1.78      7.30 o 
  15   6   7      175.31      156.39     10.27 o 
  16   6   7       69.82       63.90      7.92 o 
  17   6   7        1.24        2.14      6.36 o 
  18   6   7        2.83       -1.00     11.27 o 
   1   7   7     3862.50     3872.60     37.17 o 
   2   7   7     2759.48     2748.33     25.28 o 
   3   7   7       30.32       27.58      3.71 o 
   4   7   7       42.32       22.53      3.09 o 
   5   7   7     1813.22     1847.18     20.28 o 
   6   7   7     1431.74     1421.90     16.39 o 
   7   7   7      372.89      376.31      7.71 o 
   8   7   7      742.07      741.58     10.69 o 
   9   7   7       32.22       29.49      3.91 o 
  10   7   7      601.59      643.77     11.41 o 
  11   7   7     1694.10     1680.70     22.19 o 
  12   7   7      457.83      464.76     10.77 o 
  13   7   7      225.45      209.46      8.43 o 
  14   7   7      347.88      392.53     12.20 o 
  15   7   7       93.32      104.96      9.13 o 
  16   7   7       93.57      110.66      9.37 o 
  17   7   7        1.68       13.96      6.84 o 
  18   7   7       14.28       15.23     11.42 o 
   0   8   7       97.05      109.48      7.46 o 
   1   8   7     1614.04     1595.08     19.02 o 
   2   8   7       18.18       22.22      2.86 o 
   3   8   7       26.06       22.63      3.79 o 
   4   8   7      574.91      516.06      9.73 o 
   5   8   7      192.52      182.99      6.83 o 
   6   8   7      140.52      140.98      5.44 o 
   7   8   7      235.77      231.60      6.28 o 
   8   8   7      538.88      548.60     10.03 o 
   9   8   7      793.27      788.91     12.99 o 
  10   8   7      185.36      167.77      6.57 o 
  11   8   7        0.50        3.82      4.03 o 
  12   8   7      205.12      222.10      8.09 o 
  13   8   7      717.64      686.93     14.82 o 
  14   8   7       35.17       43.47      6.30 o 
  15   8   7      559.35      492.98     12.93 o 
  16   8   7        9.44       17.44      7.16 o 
  17   8   7        0.02       -1.34      7.01 o 
   1   9   7     4751.88     4896.23     44.71 o 
   2   9   7      268.87      311.44      9.88 o 
   3   9   7       39.69       41.49      4.71 o 
   4   9   7        2.80        3.41      3.25 o 
   5   9   7       33.85       21.58      4.29 o 
   6   9   7       30.97       25.89      4.27 o 
   7   9   7      978.18      985.93     15.58 o 
   8   9   7     1260.57     1205.84     18.90 o 
   9   9   7      153.75      176.34      6.87 o 
  10   9   7       72.35       76.96      5.49 o 
  11   9   7        6.51        9.13      4.36 o 
  12   9   7      560.47      545.93     14.19 o 
  13   9   7        1.45       -2.90      6.56 o 
  14   9   7       19.12        9.92      5.61 o 
  15   9   7      236.79      263.38     12.14 o 
  16   9   7        8.98       16.58      5.96 o 
  17   9   7       46.24       51.06     14.66 o 
   0  10   7      214.65      238.07      9.87 o 
   1  10   7      145.48      159.24      5.44 o 
   2  10   7      820.99      826.73     22.39 o 
   3  10   7      154.89      158.18      7.69 o 
   4  10   7       39.83       32.06      4.80 o 
   5  10   7     1709.46     1683.50     32.71 o 
   6  10   7      510.82      551.43     12.73 o 
   7  10   7      427.11      425.69     11.21 o 
   8  10   7       81.49       80.85      6.40 o 
   9  10   7       21.24       10.92      5.37 o 
  10  10   7       19.73       19.14      5.57 o 
  11  10   7        5.51       -1.24      5.25 o 
  12  10   7        0.90        4.67      5.53 o 
  13  10   7      383.48      420.11     15.40 o 
  14  10   7       12.76       12.13      7.85 o 
  15  10   7        8.28        6.40      8.46 o 
  16  10   7       25.46       34.70      8.17 o 
   1  11   7       23.45       12.21      4.76 o 
   2  11   7       13.73        6.48      4.93 o 
   3  11   7      372.42      348.03     12.46 o 
   4  11   7      328.95      344.26     12.61 o 
   5  11   7      116.15      126.55      9.06 o 
   6  11   7      117.16      113.66      9.58 o 
   7  11   7     1455.96     1488.18     25.52 o 
   8  11   7      124.48      134.75      8.88 o 
   9  11   7      340.66      313.70     11.80 o 
  10  11   7      112.12      121.31      8.99 o 
  11  11   7       23.67       23.61      8.73 o 
  12  11   7       16.78       14.18      6.61 o 
  13  11   7      187.10      225.87     14.86 o 
  14  11   7       60.32       68.74     10.30 o 
  15  11   7      134.30      165.82     13.25 o 
   0  12   7       90.26       87.40     12.05 o 
   1  12   7      269.91      266.25     10.65 o 
   2  12   7      114.72      106.23      8.56 o 
   3  12   7        0.97       -4.68      5.45 o 
   4  12   7       27.10       18.07      7.35 o 
   5  12   7      382.25      414.18     14.25 o 
   6  12   7        3.33       11.78      6.93 o 
   7  12   7      834.51      792.73     20.98 o 
   8  12   7        1.86       -3.88      6.15 o 
   9  12   7      452.89      410.31     14.45 o 
  10  12   7        0.13        3.35      6.55 o 
  11  12   7        2.17       -3.19      6.65 o 
  12  12   7       51.29       41.08      8.45 o 
  13  12   7        1.62        6.32      7.09 o 
  14  12   7       10.74       12.34      9.38 o 
   1  13   7       60.21       35.66      8.94 o 
   2  13   7        1.27        4.60      5.89 o 
   3  13   7       43.10       39.72      7.49 o 
   4  13   7      116.57      136.71     11.83 o 
   5  13   7      129.53       89.35      9.46 o 
   6  13   7       80.32       77.08     10.03 o 
   7  13   7      441.01      437.67     17.79 o 
   8  13   7       11.69       14.32      7.71 o 
   9  13   7       14.18       27.46      7.71 o 
  10  13   7       41.93       37.47      8.57 o 
  11  13   7       85.09      102.13     10.72 o 
  12  13   7        6.31        3.21      9.03 o 
  13  13   7       73.02       97.51     10.22 o 
   0  14   7        6.23        2.56     14.73 o 
   1  14   7        2.18       -7.38      7.49 o 
   2  14   7      102.65      107.53      9.05 o 
   3  14   7      364.79      336.01     15.39 o 
   4  14   7        6.98       11.41      7.69 o 
   5  14   7       48.74       44.74      9.01 o 
   6  14   7        4.63       -1.69      7.92 o 
   7  14   7        8.95       10.67      8.34 o 
   8  14   7        1.58        8.59      8.13 o 
   9  14   7       25.90       32.84      9.43 o 
  10  14   7       12.59       15.42      8.93 o 
  11  14   7        0.04       -4.13      8.53 o 
   1  15   7      119.42       99.63     12.33 o 
   2  15   7       42.54       59.93     10.93 o 
   3  15   7       34.41       37.25      7.80 o 
   4  15   7       26.54       39.52      9.16 o 
   5  15   7        9.03        8.88      8.16 o 
   6  15   7       35.19       43.21     10.30 o 
   7  15   7        0.11       -8.29      8.29 o 
   8  15   7       51.15       50.08     11.16 o 
   9  15   7      185.26      194.96     23.25 o 
  10  15   7        7.78        5.02     10.76 o 
   0  16   7       23.79       22.75     13.35 o 
   1  16   7       11.18        6.95      8.55 o 
   2  16   7       14.74       18.33      9.37 o 
   3  16   7      198.66      209.13     16.32 o 
   4  16   7       23.60        5.48      7.82 o 
   5  16   7       25.78       37.20      9.56 o 
   6  16   7       41.24       47.28     11.94 o 
   7  16   7      118.17       90.54     13.07 o 
   8  16   7        3.98        4.01     17.05 o 
   1  17   7       20.05       16.17     12.75 o 
   2  17   7       21.67       11.19      9.67 o 
   3  17   7       27.48       47.41     12.52 o 
   4  17   7       75.42       47.06     14.55 o 
   0   0   8     2031.84     2088.92     32.79 o 
   1   0   8      133.33      127.21      4.88 o 
   2   0   8    12717.51    12848.08    122.97 o 
   3   0   8     6665.68     6874.90     67.62 o 
   4   0   8      262.25      276.02      6.28 o 
   5   0   8     1778.60     1918.59     22.99 o 
   6   0   8       69.59       64.48      4.40 o 
   7   0   8      452.85      446.11     11.28 o 
   8   0   8      199.87      211.04      7.20 o 
   9   0   8      286.94      328.31      9.44 o 
  10   0   8      761.32      782.16     14.75 o 
  11   0   8      106.53      105.55     10.63 o 
  12   0   8      688.86      646.05     29.26 o 
  13   0   8       23.95      -11.83     11.83 o 
  14   0   8     1059.11      882.39     40.90 o 
  15   0   8        4.90        0.02     13.39 o 
  16   0   8        5.03      -12.47     12.47 o 
  17   0   8       16.07       21.38     15.27 o 
  18   0   8        9.34      -11.20     13.83 o 
  19   0   8       22.42       30.33     14.13 o 
   1   1   8      505.18      557.18      6.63 o 
   2   1   8     1212.50     1381.00     11.88 o 
   3   1   8      503.23      522.31      7.53 o 
   4   1   8     4145.83     4344.23     33.29 o 
   5   1   8      305.17      385.57      5.98 o 
   6   1   8     2203.48     2389.36     19.96 o 
   7   1   8       51.92       35.82      2.91 o 
   8   1   8     2121.68     2317.50     25.13 o 
   9   1   8       11.61       13.78      2.96 o 
  10   1   8      501.36      526.70     10.19 o 
  11   1   8      341.33      354.31      8.58 o 
  12   1   8     1189.85     1200.71     19.14 o 
  13   1   8      105.77       96.13     10.49 o 
  14   1   8      525.89      569.53     22.96 o 
  15   1   8      253.44      211.50     16.01 o 
  16   1   8       33.86       28.87     10.65 o 
  17   1   8        9.50        2.55     10.48 o 
  18   1   8       15.85       23.89     10.00 o 
  19   1   8        0.77       -2.62     13.01 o 
   0   2   8    10011.32     9564.08     93.14 o 
   1   2   8        2.49        2.08      1.86 o 
   2   2   8     5558.82     5453.44     37.12 o 
   3   2   8     3421.61     3393.51     25.72 o 
   4   2   8     1685.80     1618.68     15.88 o 
   5   2   8      327.64      359.39      5.71 o 
   6   2   8      442.51      508.74      6.86 o 
   7   2   8      207.56      241.05      4.91 o 
   8   2   8     1756.68     1734.93     17.74 o 
   9   2   8      939.11     1080.99     15.00 o 
  10   2   8      343.16      394.86      8.71 o 
  11   2   8      230.30      212.67      7.27 o 
  12   2   8     1853.55     1777.30     25.51 o 
  13   2   8      228.02      197.13     10.03 o 
  14   2   8        6.29        9.84     17.62 o 
  15   2   8       54.13       68.79     14.89 o 
  16   2   8       21.36       14.75     10.04 o 
  17   2   8       52.71       47.99     11.41 o 
  18   2   8       55.07       53.56     11.63 o 
  19   2   8        0.24       -9.69     10.98 o 
   1   3   8     1450.43     1429.56     13.00 o 
   2   3   8        0.03        2.82      1.94 o 
   3   3   8     1326.70     1318.53     12.94 o 
   4   3   8      990.94      848.12      9.86 o 
   5   3   8        1.69       -1.70      1.76 o 
   6   3   8      647.93      638.47      8.03 o 
   7   3   8        1.47        4.00      2.25 o 
   8   3   8      158.88      149.51      4.70 o 
   9   3   8        5.96       16.95      2.77 o 
  10   3   8      153.00      113.78      5.56 o 
  11   3   8      132.68      128.31      6.28 o 
  12   3   8      166.75      152.03      8.67 o 
  13   3   8      283.84      292.39     11.70 o 
  14   3   8     1464.63     1321.28     22.85 o 
  15   3   8       24.36       41.74      9.80 o 
  16   3   8        6.24        2.07     10.46 o 
  17   3   8       67.71       69.64     11.62 o 
  18   3   8        0.11        6.83     10.84 o 
  19   3   8       15.43       21.58     14.84 o 
   0   4   8     3124.99     3468.34     41.02 o 
   1   4   8      553.04      582.06      8.08 o 
   2   4   8      456.03      539.43      9.24 o 
   3   4   8        7.22        5.75      1.97 o 
   4   4   8        8.31        4.19      2.11 o 
   5   4   8      921.67     1025.84     11.82 o 
   6   4   8       61.11       50.47      3.51 o 
   7   4   8        0.40        1.91      2.61 o 
   8   4   8      175.23      181.86      5.08 o 
   9   4   8       56.06       51.42      3.82 o 
  10   4   8      132.16      145.65      4.85 o 
  11   4   8      339.25      381.15      8.92 o 
  12   4   8     2172.07     2066.15     27.06 o 
  13   4   8      340.84      319.26     12.21 o 
  14   4   8        9.76        9.90      5.69 o 
  15   4   8      710.88      675.70     16.53 o 
  16   4   8        0.01       -1.60      9.43 o 
  17   4   8        0.07       -2.83      9.41 o 
  18   4   8        8.31        8.50     10.72 o 
  19   4   8        0.12      -11.06     11.06 o 
   1   5   8     3777.91     4176.21     34.78 o 
   2   5   8     4476.45     4575.84     36.86 o 
   3   5   8      297.57      330.28      6.03 o 
   4   5   8        1.82        3.22      2.19 o 
   5   5   8        3.34       -2.22      2.22 o 
   6   5   8      973.58     1076.85     13.15 o 
   7   5   8      209.63      199.86      6.37 o 
   8   5   8      423.58      431.41     11.96 o 
   9   5   8       68.85       80.67      4.28 o 
  10   5   8      159.01      166.30      5.83 o 
  11   5   8       29.57       21.83      3.85 o 
  12   5   8      116.45      151.38      6.88 o 
  13   5   8        0.80        4.96      6.01 o 
  14   5   8      152.01      187.39     10.11 o 
  15   5   8       62.08       56.99      7.78 o 
  16   5   8       66.80       55.21      7.27 o 
  17   5   8        0.01       -3.06      9.92 o 
  18   5   8        1.55       12.87     11.55 o 
   0   6   8     7387.90     7314.09     86.47 o 
   1   6   8       73.84       67.15      4.64 o 
   2   6   8      720.66      779.42      9.79 o 
   3   6   8       67.21       67.70      3.16 o 
   4   6   8     1628.22     1572.61     15.70 o 
   5   6   8     1395.76     1366.73     15.92 o 
   6   6   8      808.26      789.20     11.79 o 
   7   6   8      258.41      253.08      6.70 o 
   8   6   8       89.62       89.41      4.53 o 
   9   6   8      128.38      118.93      6.44 o 
  10   6   8      452.84      436.56      9.69 o 
  11   6   8      525.80      607.06     14.02 o 
  12   6   8      202.93      167.58      7.03 o 
  13   6   8      616.33      630.02     14.84 o 
  14   6   8       11.88       12.13      6.38 o 
  15   6   8      122.13      104.10      9.35 o 
  16   6   8        2.58       -5.32      8.83 o 
  17   6   8      125.86      131.64      8.91 o 
  18   6   8      140.66      164.02     17.98 o 
   1   7   8     1809.37     1913.62     21.84 o 
   2   7   8       23.92       26.98      3.21 o 
   3   7   8       17.50       15.26      2.92 o 
   4   7   8     1216.18     1231.87     17.66 o 
   5   7   8      319.97      293.33      7.40 o 
   6   7   8        7.57        4.69      3.03 o 
   7   7   8      842.41      851.07     12.36 o 
   8   7   8     2281.38     2284.32     23.06 o 
   9   7   8      133.76      126.08      7.36 o 
  10   7   8     1504.54     1462.83     19.74 o 
  11   7   8      117.80      103.22      6.42 o 
  12   7   8      248.01      234.53      9.13 o 
  13   7   8       45.25       48.65      6.32 o 
  14   7   8       37.76       34.60      6.03 o 
  15   7   8        6.05       24.07      7.45 o 
  16   7   8      130.38      153.17     10.77 o 
  17   7   8        0.42        5.47      6.85 o 
   0   8   8      746.72      649.99     15.84 o 
   1   8   8     1021.35     1032.64     14.49 o 
   2   8   8     3779.80     3752.54     35.42 o 
   3   8   8      703.68      765.19     13.00 o 
   4   8   8      199.91      187.99      6.63 o 
   5   8   8       39.51       25.73      4.12 o 
   6   8   8     1240.29     1233.95     15.61 o 
   7   8   8      372.87      373.19      8.09 o 
   8   8   8      938.80      904.75     13.12 o 
   9   8   8     1467.48     1432.21     19.14 o 
  10   8   8       59.84       69.94      5.61 o 
  11   8   8       23.91       23.98      5.12 o 
  12   8   8      796.49      777.04     16.25 o 
  13   8   8       35.16       19.95      6.06 o 
  14   8   8       15.06       17.38      5.91 o 
  15   8   8       31.87       24.27      9.04 o 
  16   8   8        3.26       19.78      7.58 o 
  17   8   8       19.75       13.39      7.73 o 
   1   9   8     1351.28     1418.40     18.16 o 
   2   9   8      169.54      182.92      5.54 o 
   3   9   8      354.96      349.68      9.95 o 
   4   9   8      983.17     1003.40     18.38 o 
   5   9   8      145.26      123.68      6.57 o 
   6   9   8      210.64      204.72     10.32 o 
   7   9   8     2864.88     2820.24     34.39 o 
   8   9   8      207.26      227.54      7.81 o 
   9   9   8      193.98      191.45      7.80 o 
  10   9   8      734.81      713.18     15.90 o 
  11   9   8      383.23      386.62     12.27 o 
  12   9   8       52.80       51.17      6.85 o 
  13   9   8       39.70       30.36      6.60 o 
  14   9   8       42.98       46.68      7.20 o 
  15   9   8      175.66      205.79      9.72 o 
  16   9   8      127.49      163.91      8.96 o 
   0  10   8      167.24      175.62      9.15 o 
   1  10   8       73.95       86.02      5.09 o 
   2  10   8       35.29       38.39      4.28 o 
   3  10   8      798.89      767.66     15.82 o 
   4  10   8      604.74      581.15     14.66 o 
   5  10   8       39.39       25.87      5.66 o 
   6  10   8      146.81      156.61     10.24 o 
   7  10   8     1137.10     1098.60     21.16 o 
   8  10   8      101.51      107.08      8.12 o 
   9  10   8       45.11       38.74      6.59 o 
  10  10   8       25.46       30.44      6.90 o 
  11  10   8       87.46       83.58      7.78 o 
  12  10   8        0.15        4.53      6.42 o 
  13  10   8      219.07      205.27     10.57 o 
  14  10   8       12.44       10.67      6.42 o 
  15  10   8      212.49      183.13     14.11 o 
   1  11   8       21.81       10.63      6.62 o 
   2  11   8      351.18      310.39     10.80 o 
   3  11   8       13.00       15.70      5.35 o 
   4  11   8       35.00       37.12      7.02 o 
   5  11   8      113.66      112.25     10.12 o 
   6  11   8      261.72      233.02     12.04 o 
   7  11   8       10.87        2.36      7.21 o 
   8  11   8      335.03      341.07     12.50 o 
   9  11   8       23.91       24.82      7.35 o 
  10  11   8        6.00        4.58      8.25 o 
  11  11   8        3.08       -6.34      6.34 o 
  12  11   8        0.37        3.91      6.40 o 
  13  11   8       36.24       37.44      7.52 o 
  14  11   8        1.91        3.62      6.31 o 
  15  11   8        2.57        4.22      9.21 o 
   0  12   8       84.31       75.04      8.99 o 
   1  12   8      124.75      109.24      8.59 o 
   2  12   8       19.02        8.12      5.92 o 
   3  12   8        2.87        4.90      6.07 o 
   4  12   8       87.40       79.59      9.03 o 
   5  12   8       64.81       69.47      8.92 o 
   6  12   8       62.66       52.60      8.79 o 
   7  12   8      295.94      283.58     13.73 o 
   8  12   8        0.00       -5.14      6.61 o 
   9  12   8       80.50       78.99      9.18 o 
  10  12   8        1.90       -1.72      6.55 o 
  11  12   8       14.01        6.34      6.97 o 
  12  12   8       12.02        2.01      7.01 o 
  13  12   8      100.72      134.62     11.52 o 
  14  12   8        2.22       19.14      7.46 o 
   1  13   8      187.75      169.32     12.36 o 
   2  13   8       23.56       22.73      6.63 o 
   3  13   8       25.74       22.69      7.16 o 
   4  13   8       18.28       18.63      7.41 o 
   5  13   8      242.00      236.94     13.21 o 
   6  13   8      140.67      125.10     11.45 o 
   7  13   8       15.26        5.44      8.45 o 
   8  13   8        1.09        5.14      7.99 o 
   9  13   8        1.79       -4.20      8.23 o 
  10  13   8        0.68       -2.35      8.34 o 
  11  13   8        1.48       -1.73     10.25 o 
  12  13   8       10.80        2.06      7.38 o 
   0  14   8       76.91       75.74     19.55 o 
   1  14   8       12.55       -1.44      8.54 o 
   2  14   8       71.39       63.41     10.88 o 
   3  14   8        0.04       -3.46      6.82 o 
   4  14   8      121.22      124.47     11.61 o 
   5  14   8      167.67      180.00     13.17 o 
   6  14   8       71.41       79.20     10.89 o 
   7  14   8        0.26        0.52      9.84 o 
   8  14   8       53.15       53.83      9.97 o 
   9  14   8       19.68       21.65      9.38 o 
  10  14   8        0.43        5.67     11.00 o 
  11  14   8        0.37        8.92      8.89 o 
   1  15   8       19.16       16.41      9.18 o 
   2  15   8       76.10       47.94     10.33 o 
   3  15   8        3.53       -6.92      6.92 o 
   4  15   8        3.30       -5.89      6.76 o 
   5  15   8       19.74       30.26     10.16 o 
   6  15   8       47.33       40.42     10.57 o 
   7  15   8        1.33       14.72     10.11 o 
   8  15   8       13.65        7.25      9.69 o 
   9  15   8        2.75       19.76     10.73 o 
   0  16   8       17.84       21.32     12.08 o 
   1  16   8       45.47       47.32     10.31 o 
   2  16   8      144.05      128.65     13.42 o 
   3  16   8       34.26       48.51     12.16 o 
   4  16   8       38.26       43.03      9.67 o 
   5  16   8       44.02       39.10     10.64 o 
   6  16   8        4.84        4.49      9.98 o 
   7  16   8        0.41       -7.24     10.95 o 
   1  17   8       33.87       59.67     13.09 o 
   2  17   8      138.40      165.50     17.09 o 
   1   1   9       69.99       73.60      2.95 o 
   2   1   9      444.58      396.39      6.14 o 
   3   1   9     1312.89     1381.13     13.05 o 
   4   1   9       98.89       77.29      3.30 o 
   5   1   9     2377.68     2477.13     20.88 o 
   6   1   9       98.00       96.80      3.56 o 
   7   1   9      313.02      335.11      6.32 o 
   8   1   9      545.64      639.95      9.38 o 
   9   1   9        7.83        7.08      2.38 o 
  10   1   9       30.40       18.81      3.38 o 
  11   1   9      704.26      719.87     13.92 o 
  12   1   9       18.09        1.11      4.41 o 
  13   1   9       18.82        4.43      8.90 o 
  14   1   9     1017.85      965.86     31.05 o 
  15   1   9       28.49       25.59     10.43 o 
  16   1   9      143.25      117.12     14.46 o 
  17   1   9        0.54        4.23     11.07 o 
  18   1   9      130.35      146.95     15.17 o 
  19   1   9       40.23       51.17     12.69 o 
   0   2   9     1880.62     2061.89     23.81 o 
   1   2   9      782.55      780.61      9.32 o 
   2   2   9     2267.83     2159.79     18.76 o 
   3   2   9     2464.36     2423.09     20.26 o 
   4   2   9      170.77      182.44      5.81 o 
   5   2   9      951.75      895.59     10.46 o 
   6   2   9      197.00      203.68      4.57 o 
   7   2   9      179.93      238.41      6.14 o 
   8   2   9       26.56       24.21      2.98 o 
   9   2   9      114.25      112.17      5.43 o 
  10   2   9        7.08        4.01      3.43 o 
  11   2   9      353.34      363.23     11.90 o 
  12   2   9        4.44        2.33      4.65 o 
  13   2   9        3.88       12.03      5.27 o 
  14   2   9        2.20        3.65      9.76 o 
  15   2   9      180.36      153.40     14.78 o 
  16   2   9      103.29       95.31     12.73 o 
  17   2   9        3.57       -8.21      8.21 o 
  18   2   9       19.67       23.66     10.93 o 
  19   2   9        1.83       -6.10     10.54 o 
   1   3   9      785.18      959.44     10.38 o 
   2   3   9      294.15      264.64      5.41 o 
   3   3   9      126.42       85.25      3.62 o 
   4   3   9        5.57        0.81      2.18 o 
   5   3   9        4.38        4.46      2.31 o 
   6   3   9     4941.86     5131.64     39.07 o 
   7   3   9      395.08      362.30      6.36 o 
   8   3   9     1174.18     1085.42     14.10 o 
   9   3   9       98.00       87.93      4.40 o 
  10   3   9       25.60       13.06      3.87 o 
  11   3   9       58.14       39.65      4.59 o 
  12   3   9       12.43       12.92      5.63 o 
  13   3   9      130.30      121.44      8.48 o 
  14   3   9       47.78       45.21      6.62 o 
  15   3   9       59.88       38.11     10.36 o 
  16   3   9       64.36       52.47     11.02 o 
  17   3   9       19.20       13.91      9.89 o 
  18   3   9       30.78       34.85     11.85 o 
   0   4   9      247.18      247.93      7.78 o 
   1   4   9      627.68      604.71      8.76 o 
   2   4   9      800.29      731.64      9.68 o 
   3   4   9       36.22       49.85      2.97 o 
   4   4   9     1051.39     1110.75     11.45 o 
   5   4   9      825.42      902.39     11.78 o 
   6   4   9       20.63       19.58      2.76 o 
   7   4   9     1337.20     1378.81     15.79 o 
   8   4   9      712.91      706.29     10.74 o 
   9   4   9      216.11      192.37      5.63 o 
  10   4   9        7.83        4.46      3.03 o 
  11   4   9      583.59      543.40     12.49 o 
  12   4   9        2.99        3.38      5.00 o 
  13   4   9      673.22      734.90     16.18 o 
  14   4   9       15.63       10.21      5.97 o 
  15   4   9       52.49       72.03      7.58 o 
  16   4   9        3.76       10.48      9.61 o 
  17   4   9       43.87       54.69     12.79 o 
  18   4   9       95.00      102.29     14.90 o 
   1   5   9     1869.42     2094.58     19.47 o 
   2   5   9       12.85        7.84      2.47 o 
   3   5   9      166.96      188.50      5.13 o 
   4   5   9      216.01      189.75      4.61 o 
   5   5   9       39.74       50.21      3.41 o 
   6   5   9     2060.22     2181.99     22.78 o 
   7   5   9     1973.69     1896.15     19.43 o 
   8   5   9        3.35        3.65      3.17 o 
   9   5   9      887.76      936.89     13.70 o 
  10   5   9       73.82       57.82      5.09 o 
  11   5   9      285.13      282.58      8.17 o 
  12   5   9      151.60      169.01      7.96 o 
  13   5   9        3.52       -2.26      5.92 o 
  14   5   9       36.13       66.56      7.93 o 
  15   5   9       23.68        6.05      6.74 o 
  16   5   9       16.69        8.65      8.93 o 
  17   5   9        1.34       -9.03     10.24 o 
  18   5   9        4.02       26.80     11.98 o 
   0   6   9      160.67      217.98     12.16 o 
   1   6   9       97.57      107.62      4.87 o 
   2   6   9      186.09      170.87      5.31 o 
   3   6   9     2269.78     2271.16     20.44 o 
   4   6   9      113.86      105.74      4.07 o 
   5   6   9     1849.94     1751.77     19.56 o 
   6   6   9     1360.22     1343.93     16.45 o 
   7   6   9     2639.20     2582.08     24.66 o 
   8   6   9      231.25      239.93      6.57 o 
   9   6   9      118.53      118.89      5.40 o 
  10   6   9       51.14       56.12      5.42 o 
  11   6   9       44.13       31.80      5.83 o 
  12   6   9       59.63       55.53      6.04 o 
  13   6   9      481.25      502.81     20.62 o 
  14   6   9        0.79        0.74      6.80 o 
  15   6   9      262.41      253.56     13.23 o 
  16   6   9       79.77       80.01      9.09 o 
  17   6   9      144.17      174.89     10.56 o 
  18   6   9        5.36        4.41     12.14 o 
   1   7   9      233.12      245.83      7.11 o 
   2   7   9      366.09      381.69      8.02 o 
   3   7   9      974.05      964.60     12.02 o 
   4   7   9      253.49      231.99      6.52 o 
   5   7   9     1495.18     1585.08     19.10 o 
   6   7   9       85.59       88.62      5.23 o 
   7   7   9      327.03      319.12      9.07 o 
   8   7   9     1242.42     1261.19     15.78 o 
   9   7   9        0.29       -1.59      4.29 o 
  10   7   9        5.75        9.90      4.82 o 
  11   7   9       49.83       44.43      6.24 o 
  12   7   9      186.13      175.09      8.55 o 
  13   7   9      228.50      217.57      9.26 o 
  14   7   9        3.95        1.16      6.73 o 
  15   7   9        0.03       -0.06      7.03 o 
  16   7   9       71.40       77.07      9.92 o 
  17   7   9       86.60       88.98     13.07 o 
   0   8   9      103.12      111.01      8.93 o 
   1   8   9      243.16      253.50      7.13 o 
   2   8   9        1.24       -3.06      3.06 o 
   3   8   9      957.60      995.72     13.52 o 
   4   8   9      276.20      254.19      7.78 o 
   5   8   9      737.79      706.07     12.83 o 
   6   8   9       27.60       23.24      3.76 o 
   7   8   9      223.80      211.13      7.16 o 
   8   8   9       52.05       53.38      5.49 o 
   9   8   9      209.72      209.56      8.18 o 
  10   8   9      283.58      293.82     10.52 o 
  11   8   9      756.76      787.70     17.69 o 
  12   8   9      655.38      685.30     16.49 o 
  13   8   9      227.24      251.04     10.40 o 
  14   8   9       29.58       28.21      6.37 o 
  15   8   9      261.00      236.11     15.41 o 
  16   8   9       24.49       25.85      9.38 o 
   1   9   9      102.42       93.82      5.38 o 
   2   9   9      866.54      838.78     12.29 o 
   3   9   9       41.81       40.05      5.15 o 
   4   9   9        9.92       12.45      5.13 o 
   5   9   9      492.89      463.52     14.14 o 
   6   9   9       37.50       27.72      5.97 o 
   7   9   9       11.01        7.75      5.86 o 
   8   9   9      203.94      197.50      8.78 o 
   9   9   9      141.87      119.16      8.05 o 
  10   9   9        1.76        8.74      5.53 o 
  11   9   9       59.84       76.96      7.44 o 
  12   9   9      275.39      290.67     13.83 o 
  13   9   9        0.75        2.86      6.82 o 
  14   9   9       80.61       76.52     11.36 o 
  15   9   9       18.34       12.45      6.84 o 
  16   9   9       32.10       39.23      8.73 o 
   0  10   9     1770.50     1916.11     42.18 o 
   1  10   9      148.02      153.56      6.26 o 
   2  10   9      398.19      407.42     13.44 o 
   3  10   9      136.56      118.26      7.82 o 
   4  10   9       52.37       53.97      5.87 o 
   5  10   9      250.59      241.61     11.93 o 
   6  10   9      303.82      293.30     12.99 o 
   7  10   9      479.39      484.91     15.28 o 
   8  10   9      226.30      202.45     10.07 o 
   9  10   9      344.28      340.95     12.29 o 
  10  10   9       21.20       31.46      6.78 o 
  11  10   9      428.55      462.51     14.21 o 
  12  10   9        0.05       -6.43      6.86 o 
  13  10   9        6.67        6.18      6.56 o 
  14  10   9       34.23       36.56      7.47 o 
  15  10   9       52.62       56.58      8.25 o 
   1  11   9      302.74      266.90      8.37 o 
   2  11   9        3.36       -1.03      5.00 o 
   3  11   9       78.83       82.88      7.89 o 
   4  11   9      229.05      248.02     11.97 o 
   5  11   9      168.53      157.43     10.84 o 
   6  11   9        0.06       -6.22      6.22 o 
   7  11   9       74.60       61.23      8.75 o 
   8  11   9       28.29       33.03      7.48 o 
   9  11   9       14.47       18.40      7.55 o 
  10  11   9       26.36       21.05      7.37 o 
  11  11   9      118.35      119.22      9.89 o 
  12  11   9      121.90      113.17      9.54 o 
  13  11   9       10.58       22.20      7.80 o 
  14  11   9        2.62       -6.09      7.05 o 
   0  12   9       74.88       51.57      6.59 o 
   1  12   9       96.20       92.39      8.42 o 
   2  12   9        1.43       -5.84      5.86 o 
   3  12   9      550.88      528.18     16.77 o 
   4  12   9      223.94      226.83     12.15 o 
   5  12   9       54.06       50.84      9.36 o 
   6  12   9       54.14       62.22     10.11 o 
   7  12   9        3.95        6.08      7.21 o 
   8  12   9       12.36       13.11     10.97 o 
   9  12   9      213.75      217.56     14.10 o 
  10  12   9      105.57       94.89      9.61 o 
  11  12   9        4.78       -6.95      6.95 o 
  12  12   9        0.00       -7.27      7.27 o 
  13  12   9       37.61       53.18     11.11 o 
   1  13   9      315.34      307.95     20.52 o 
   2  13   9        0.00       -6.23      6.36 o 
   3  13   9        3.84        5.76      6.63 o 
   4  13   9        0.10       -3.96      6.42 o 
   5  13   9       10.20        9.64      8.16 o 
   6  13   9      116.35      112.37     11.68 o 
   7  13   9       55.59       33.88      9.33 o 
   8  13   9        3.16       16.02      8.49 o 
   9  13   9       94.64       80.32     11.92 o 
  10  13   9        2.30       16.24     12.22 o 
  11  13   9       13.17        7.36      8.75 o 
  12  13   9       16.58       18.01      9.20 o 
   0  14   9      228.93      246.86     23.43 o 
   1  14   9        2.84       -7.06      7.66 o 
   2  14   9       34.79       24.81      7.55 o 
   3  14   9        0.26       -0.89      6.74 o 
   4  14   9        8.67        8.07      8.02 o 
   5  14   9       27.30       44.56      9.79 o 
   6  14   9        0.70       -4.28      8.72 o 
   7  14   9       28.25       17.07      9.56 o 
   8  14   9        4.69        5.13      8.94 o 
   9  14   9        0.17       -0.79      8.55 o 
  10  14   9        0.71       -7.16      9.74 o 
   1  15   9        0.18       -7.50      7.50 o 
   2  15   9       18.86       19.23      8.76 o 
   3  15   9       44.47       25.23      7.88 o 
   4  15   9        4.82        5.06      8.67 o 
   5  15   9       60.32       63.87     11.81 o 
   6  15   9      187.34      175.34     15.14 o 
   7  15   9        8.80       13.10     10.23 o 
   8  15   9       56.93       49.63     11.68 o 
   0  16   9      104.59      119.68     37.80 o 
   1  16   9       48.96       29.52     11.11 o 
   2  16   9        2.17      -11.04     11.04 o 
   3  16   9       41.06       39.24     11.90 o 
   4  16   9        3.12       -0.68      7.92 o 
   5  16   9       77.14       73.96     14.52 o 
   6  16   9        1.81       -6.11     11.16 o 
   0   0  10     5435.41     6030.38     91.20 o 
   1   0  10      199.86      242.25      8.37 o 
   2   0  10     4792.91     5365.18     55.57 o 
   3   0  10       41.64       54.80      4.06 o 
   4   0  10     1014.48      993.32     16.06 o 
   5   0  10        6.04       -2.92      2.92 o 
   6   0  10     1199.22     1331.41     20.58 o 
   7   0  10       16.63        8.25      3.73 o 
   8   0  10        4.18        5.32      3.52 o 
   9   0  10       28.55       31.39      4.58 o 
  10   0  10     1471.21     1594.46     28.25 o 
  11   0  10     1303.76     1336.36     27.00 o 
  12   0  10      192.09      149.80     15.41 o 
  13   0  10       81.50       47.47     15.36 o 
  14   0  10        5.15       12.77     13.26 o 
  15   0  10      128.30      113.83     19.78 o 
  16   0  10       26.63       29.90     16.68 o 
  17   0  10       14.41       15.99     36.62 o 
  18   0  10        0.77       33.25     16.90 o 
   1   1  10      207.85      220.93      4.81 o 
   2   1  10      531.01      569.15      7.88 o 
   3   1  10      774.86      866.71      9.87 o 
   4   1  10      247.37      288.90      5.77 o 
   5   1  10      754.58      788.08      9.56 o 
   6   1  10        4.17        0.00      2.11 o 
   7   1  10       32.38       33.38      3.21 o 
   8   1  10     1512.51     1420.06     15.33 o 
   9   1  10       11.63       15.99      2.89 o 
  10   1  10      165.50      167.47      6.79 o 
  11   1  10        0.00       -0.43      4.34 o 
  12   1  10       37.69       36.75      5.70 o 
  13   1  10      273.59      223.48     10.12 o 
  14   1  10      738.11      623.97     25.32 o 
  15   1  10        6.03        3.30      9.34 o 
  16   1  10       56.36       24.90     11.17 o 
  17   1  10        6.91       22.21     11.35 o 
  18   1  10       34.56       58.39     13.61 o 
   0   2  10      186.44      183.07      7.91 o 
   1   2  10     1650.54     1638.12     15.76 o 
   2   2  10      314.66      276.77      5.51 o 
   3   2  10       63.35       66.26      3.37 o 
   4   2  10       36.30       33.67      2.94 o 
   5   2  10      114.97      120.82      4.38 o 
   6   2  10        2.65        5.25      2.51 o 
   7   2  10      307.96      304.03      5.79 o 
   8   2  10      176.76      193.23      5.11 o 
   9   2  10      157.74      173.51      6.13 o 
  10   2  10      712.23      814.56     14.49 o 
  11   2  10      178.72      195.38      8.70 o 
  12   2  10     1486.73     1316.88     23.72 o 
  13   2  10       60.92       47.58      7.10 o 
  14   2  10        4.83       16.13      8.77 o 
  15   2  10       68.52       76.67     12.81 o 
  16   2  10        0.52        6.57     10.59 o 
  17   2  10        8.35        7.31     10.29 o 
  18   2  10        6.58        8.02     10.12 o 
   1   3  10      198.87      192.25      4.82 o 
   2   3  10      212.25      226.11      5.34 o 
   3   3  10      430.37      414.83      6.93 o 
   4   3  10     1000.54      922.41     12.23 o 
   5   3  10     1251.31     1292.80     14.18 o 
   6   3  10        2.61       -2.33      2.33 o 
   7   3  10      631.23      651.21      9.54 o 
   8   3  10      189.13      198.32      5.68 o 
   9   3  10       12.49       11.30      3.64 o 
  10   3  10      665.84      616.64     12.78 o 
  11   3  10        9.26        7.88      4.78 o 
  12   3  10        1.81        0.06      5.43 o 
  13   3  10       25.21       16.90      5.66 o 
  14   3  10        2.72        9.15      5.93 o 
  15   3  10      110.69      115.17     10.82 o 
  16   3  10       55.96       48.56     13.40 o 
  17   3  10       21.68       15.74     10.45 o 
  18   3  10       68.55       54.04     12.15 o 
   0   4  10      390.22      506.48     12.19 o 
   1   4  10      127.59      132.08      4.15 o 
   2   4  10        0.35       -2.41      2.41 o 
   3   4  10     1458.03     1414.43     15.32 o 
   4   4  10      423.91      455.76      7.26 o 
   5   4  10      461.02      489.29      8.26 o 
   6   4  10      125.01      129.76      4.83 o 
   7   4  10     2077.44     1978.79     19.27 o 
   8   4  10       45.32       43.37      4.11 o 
   9   4  10        8.64        5.49      3.51 o 
  10   4  10      239.44      227.06      6.78 o 
  11   4  10      177.15      163.52      8.40 o 
  12   4  10      184.03      147.78      8.83 o 
  13   4  10       22.59        9.71      6.04 o 
  14   4  10      120.67      147.48     13.50 o 
  15   4  10       21.44       13.77      6.39 o 
  16   4  10       10.37        2.98      6.72 o 
  17   4  10        8.64        9.26     10.53 o 
  18   4  10        3.65        9.36     11.57 o 
   1   5  10      422.96      395.12      8.05 o 
   2   5  10      422.60      472.04      8.19 o 
   3   5  10        1.71       -2.54      2.54 o 
   4   5  10     1222.04     1233.01     13.54 o 
   5   5  10      343.29      350.62      7.34 o 
   6   5  10     2386.88     2363.34     24.43 o 
   7   5  10     1376.48     1425.89     17.26 o 
   8   5  10       78.77       72.75      5.31 o 
   9   5  10        7.71       -0.87      3.74 o 
  10   5  10      145.95      130.87      6.37 o 
  11   5  10      761.68      714.47     13.81 o 
  12   5  10      347.68      320.66     12.50 o 
  13   5  10        4.96        4.13      6.40 o 
  14   5  10      118.33       96.21      8.77 o 
  15   5  10       32.78       33.88      7.87 o 
  16   5  10        2.12       10.15      6.89 o 
  17   5  10        1.33        7.28     11.21 o 
  18   5  10        0.02      -17.91     17.91 o 
   0   6  10      130.68      144.74      7.73 o 
   1   6  10      340.52      355.11      7.52 o 
   2   6  10      306.10      289.06      7.03 o 
   3   6  10       36.44       41.03      3.68 o 
   4   6  10     1717.17     1665.59     16.84 o 
   5   6  10       85.60       99.16      4.42 o 
   6   6  10      323.40      332.36      8.37 o 
   7   6  10     1015.61     1012.75     13.98 o 
   8   6  10      817.97      786.78     13.06 o 
   9   6  10      670.47      666.40     11.91 o 
  10   6  10      101.10       73.50      6.30 o 
  11   6  10      349.62      373.32     10.79 o 
  12   6  10      162.02      116.86      7.37 o 
  13   6  10       16.10       28.02      7.56 o 
  14   6  10       69.55       65.89      8.66 o 
  15   6  10       25.96       27.17      8.07 o 
  16   6  10      169.94      174.94     11.75 o 
  17   6  10        8.96       13.69      7.15 o 
   1   7  10       45.91       29.47      3.81 o 
   2   7  10       91.64       64.57      4.45 o 
   3   7  10      789.84      766.80     10.57 o 
   4   7  10      309.10      304.84      6.87 o 
   5   7  10      488.42      472.11     11.19 o 
   6   7  10        7.39       -1.89      4.00 o 
   7   7  10     1726.93     1660.18     21.65 o 
   8   7  10       34.27       23.69      4.80 o 
   9   7  10      631.36      635.98     13.71 o 
  10   7  10      126.69      110.94      7.44 o 
  11   7  10      166.65      189.56      9.00 o 
  12   7  10       74.13       71.00      7.27 o 
  13   7  10        4.19        3.23      5.60 o 
  14   7  10      293.71      267.83     13.15 o 
  15   7  10      155.80      162.52     11.71 o 
  16   7  10        1.21       -0.36      7.26 o 
  17   7  10       18.85       37.61      8.54 o 
   0   8  10        2.11       -2.56      6.65 o 
   1   8  10       40.06       42.62      4.46 o 
   2   8  10       10.60       11.03      3.56 o 
   3   8  10      925.63      885.33     12.52 o 
   4   8  10      707.01      716.08     13.46 o 
   5   8  10      328.85      304.83      9.38 o 
   6   8  10     1161.32     1185.24     21.94 o 
   7   8  10       26.76       21.00      5.50 o 
   8   8  10      555.91      582.12     13.82 o 
   9   8  10        1.34       -0.74      5.27 o 
  10   8  10      102.49      100.07      8.14 o 
  11   8  10      486.72      468.31     14.01 o 
  12   8  10      136.54      152.26      9.72 o 
  13   8  10      177.82      201.06     10.44 o 
  14   8  10        1.43       12.33      5.89 o 
  15   8  10       17.60       16.02      8.30 o 
  16   8  10       76.70       64.28      9.95 o 
   1   9  10     1030.11     1001.08     18.76 o 
   2   9  10      369.62      345.01      8.42 o 
   3   9  10      964.52      954.07     18.76 o 
   4   9  10       61.22       62.37      6.72 o 
   5   9  10      291.28      263.82     10.28 o 
   6   9  10     1367.07     1333.00     25.51 o 
   7   9  10        4.68       -2.90      5.59 o 
   8   9  10      191.28      183.83     10.00 o 
   9   9  10       50.85       54.42      7.08 o 
  10   9  10       77.37       66.63      7.66 o 
  11   9  10       37.76       33.29      7.04 o 
  12   9  10        5.58       -1.22      7.24 o 
  13   9  10       13.37       11.72      6.91 o 
  14   9  10      146.28      120.97      9.78 o 
  15   9  10       25.33       19.32      6.76 o 
   0  10  10        1.33        9.83      7.23 o 
   1  10  10      209.29      174.43      7.48 o 
   2  10  10      196.31      214.10     10.15 o 
   3  10  10      401.64      345.01     11.90 o 
   4  10  10       53.50       45.57      6.32 o 
   5  10  10      244.24      243.54     11.88 o 
   6  10  10        2.57       -2.77      6.66 o 
   7  10  10        5.31        0.89      6.65 o 
   8  10  10       34.01       25.77      8.42 o 
   9  10  10       80.24       50.31      8.60 o 
  10  10  10        1.09       -2.48      6.16 o 
  11  10  10      167.57      191.52     10.64 o 
  12  10  10       13.60        0.37      8.14 o 
  13  10  10      278.85      309.55     13.98 o 
  14  10  10       34.21       36.97      7.93 o 
  15  10  10      183.66      214.22     52.11 o 
   1  11  10        0.00       -5.01      5.72 o 
   2  11  10      343.56      275.40     16.53 o 
   3  11  10       90.38       86.97      8.81 o 
   4  11  10      256.14      252.74     11.68 o 
   5  11  10      256.18      229.01     11.97 o 
   6  11  10       34.21       28.73      7.98 o 
   7  11  10      113.87      105.28     10.03 o 
   8  11  10        1.79       -2.55      7.07 o 
   9  11  10       78.08       96.64     10.59 o 
  10  11  10       70.98       78.81      9.15 o 
  11  11  10        2.43       -3.10      6.90 o 
  12  11  10      239.73      222.66     12.83 o 
  13  11  10       53.26       55.45      9.40 o 
  14  11  10       72.03       61.98      9.39 o 
   0  12  10       90.19       75.65      8.02 o 
   1  12  10       37.35       49.41      7.76 o 
   2  12  10       35.83       24.89      7.11 o 
   3  12  10      229.45      233.83     12.57 o 
   4  12  10       10.71       15.22      7.13 o 
   5  12  10       74.37       60.84      9.16 o 
   6  12  10       35.56       43.81      9.15 o 
   7  12  10        7.77        8.66      8.03 o 
   8  12  10       20.99       18.96      9.06 o 
   9  12  10        1.02       -7.54      7.87 o 
  10  12  10        0.02       -7.92      7.92 o 
  11  12  10       21.41       21.11      8.09 o 
  12  12  10       76.39       80.83     10.35 o 
   1  13  10      525.08      492.27     17.27 o 
   2  13  10      125.10      143.77     11.31 o 
   3  13  10       86.24       94.58      9.96 o 
   4  13  10        6.61        3.41      6.81 o 
   5  13  10        0.68        0.60      7.32 o 
   6  13  10      219.73      247.39     14.93 o 
   7  13  10        3.53       -2.66      8.12 o 
   8  13  10        8.90        9.22      8.87 o 
   9  13  10       25.08       27.51     10.32 o 
  10  13  10      160.08      200.43     16.00 o 
  11  13  10        2.10       -7.71      9.10 o 
   0  14  10        2.52        1.42     25.82 o 
   1  14  10        9.12       -0.72      6.20 o 
   2  14  10       32.08       38.88      7.99 o 
   3  14  10       41.01       29.31      8.57 o 
   4  14  10      229.26      216.57     13.76 o 
   5  14  10        0.00       -8.47      8.47 o 
   6  14  10       27.48       23.81     10.17 o 
   7  14  10       37.04       49.35     11.02 o 
   8  14  10       19.42       22.50      9.54 o 
   9  14  10        0.01        6.84     10.26 o 
  10  14  10        1.09        0.32     15.76 o 
   1  15  10        7.97        2.74      8.08 o 
   2  15  10       13.36        7.26      6.81 o 
   3  15  10       50.31       81.68     10.33 o 
   4  15  10       21.30       35.38      9.42 o 
   5  15  10       22.74       29.17     10.89 o 
   6  15  10      110.29       87.37     13.16 o 
   7  15  10        9.97       -8.28      9.30 o 
   0  16  10      306.68      321.75     41.95 o 
   1  16  10        7.02        6.95     12.03 o 
   2  16  10       42.49       27.82     13.32 o 
   3  16  10       65.21       54.79      8.92 o 
   4  16  10       44.99       59.88     15.20 o 
   1   1  11       35.32       27.86      2.98 o 
   2   1  11        7.99       12.15      2.41 o 
   3   1  11       63.44       71.13      3.74 o 
   4   1  11      536.91      541.31      7.70 o 
   5   1  11      229.79      231.20      5.68 o 
   6   1  11       12.78       21.75      2.89 o 
   7   1  11       36.80       29.83      3.42 o 
   8   1  11       68.92       61.49      3.98 o 
   9   1  11       94.62       88.22      4.65 o 
  10   1  11       91.05      100.21      5.94 o 
  11   1  11        1.61        0.71      3.60 o 
  12   1  11       99.38       88.26      9.77 o 
  13   1  11       19.90       11.23      5.15 o 
  14   1  11      255.88      240.30     17.84 o 
  15   1  11        0.09       -2.30      9.87 o 
  16   1  11       63.36       47.13     20.35 o 
  17   1  11       35.82       41.50     12.24 o 
  18   1  11       20.04        2.57     12.62 o 
   0   2  11     2717.27     2844.92     34.67 o 
   1   2  11       59.02       64.32      3.41 o 
   2   2  11     1294.04     1321.95     14.22 o 
   3   2  11     2391.29     2535.01     21.59 o 
   4   2  11        2.30        4.69      2.64 o 
   5   2  11      103.33      105.58      4.50 o 
   6   2  11      325.81      332.04      7.24 o 
   7   2  11       76.95       89.63      4.38 o 
   8   2  11       83.03       94.49      4.41 o 
   9   2  11      193.03      168.29      5.95 o 
  10   2  11       28.70       25.45      4.27 o 
  11   2  11       10.51       10.40      5.26 o 
  12   2  11      209.32      221.39     10.60 o 
  13   2  11       40.28       41.77      7.59 o 
  14   2  11       44.48       63.83      8.55 o 
  15   2  11        6.66       11.29     10.33 o 
  16   2  11        4.86        9.84     13.59 o 
  17   2  11       95.98       87.02     14.74 o 
  18   2  11        2.56       -7.92     10.42 o 
   1   3  11       94.36       62.04      3.82 o 
   2   3  11       69.98       50.04      3.33 o 
   3   3  11      814.30      865.35     10.77 o 
   4   3  11       70.04       82.08      4.26 o 
   5   3  11      694.85      640.45      9.57 o 
   6   3  11     1689.43     1668.42     16.95 o 
   7   3  11      425.10      400.70      7.86 o 
   8   3  11      132.33      125.81      4.93 o 
   9   3  11       80.51       77.41      5.11 o 
  10   3  11       33.31       21.05      5.19 o 
  11   3  11      309.31      317.96     11.83 o 
  12   3  11       25.32       34.53      6.66 o 
  13   3  11       61.25       51.17      7.28 o 
  14   3  11       48.54       48.95      7.77 o 
  15   3  11        6.38       11.44      5.91 o 
  16   3  11       17.03       29.72     10.26 o 
  17   3  11        2.10       -4.34     10.02 o 
  18   3  11       92.19       93.72     14.20 o 
   0   4  11      661.83      760.36     15.87 o 
   1   4  11      159.41      158.53      4.82 o 
   2   4  11      323.06      383.81      7.61 o 
   3   4  11        1.23       -2.23      2.57 o 
   4   4  11     4111.23     4118.02     34.41 o 
   5   4  11      375.70      397.38      8.88 o 
   6   4  11      296.38      274.51      6.23 o 
   7   4  11      500.31      522.37      9.52 o 
   8   4  11     1568.50     1528.87     19.34 o 
   9   4  11     1985.29     1936.76     23.79 o 
  10   4  11      171.64      182.02      6.59 o 
  11   4  11       75.71       61.92      6.79 o 
  12   4  11        6.87       -2.33      6.42 o 
  13   4  11      111.30      104.42      8.87 o 
  14   4  11       42.82       51.24      9.55 o 
  15   4  11       96.55      106.24      9.73 o 
  16   4  11       10.68       15.71      7.36 o 
  17   4  11       59.39       84.65     13.49 o 
   1   5  11       64.73       51.87      3.95 o 
   2   5  11      248.33      246.58      5.86 o 
   3   5  11     1800.12     1818.33     18.24 o 
   4   5  11      243.07      254.59      6.17 o 
   5   5  11     1275.16     1273.13     14.65 o 
   6   5  11     5130.89     5227.87     47.56 o 
   7   5  11     3333.18     3272.55     31.42 o 
   8   5  11      333.08      326.71      8.76 o 
   9   5  11      198.53      180.61      7.71 o 
  10   5  11       36.13       31.46      5.80 o 
  11   5  11      772.08      809.80     14.91 o 
  12   5  11        4.61        5.74      6.41 o 
  13   5  11      290.87      288.28     12.63 o 
  14   5  11      118.55      116.51      9.99 o 
  15   5  11       23.01       10.57      8.13 o 
  16   5  11       14.18       28.63      7.84 o 
  17   5  11       20.51       39.54      9.36 o 
   0   6  11      258.94      268.63     10.09 o 
   1   6  11       52.17       34.21      4.54 o 
   2   6  11       27.26       25.36      3.12 o 
   3   6  11      368.11      344.76      7.20 o 
   4   6  11      285.25      286.37      6.55 o 
   5   6  11      138.01      145.98      5.49 o 
   6   6  11      144.35      133.67      5.94 o 
   7   6  11      241.46      244.55      8.27 o 
   8   6  11        9.26        2.50      4.97 o 
   9   6  11       87.79       75.63      6.60 o 
  10   6  11      835.98      899.77     17.13 o 
  11   6  11      282.68      291.93      9.88 o 
  12   6  11      290.26      290.94     10.05 o 
  13   6  11       45.82       41.70      8.38 o 
  14   6  11       92.42      127.06     11.09 o 
  15   6  11       35.31       44.56      8.99 o 
  16   6  11       39.64       37.92      9.77 o 
  17   6  11        6.82       -3.23      7.27 o 
   1   7  11       52.97       60.61      5.02 o 
   2   7  11      473.07      505.67     10.34 o 
   3   7  11       67.71       48.16      4.02 o 
   4   7  11      649.04      659.08     12.69 o 
   5   7  11      499.33      487.67      9.28 o 
   6   7  11       33.24       39.14      5.30 o 
   7   7  11      685.81      645.36     14.49 o 
   8   7  11      107.61      101.60      8.29 o 
   9   7  11        0.53        4.82      5.61 o 
  10   7  11        3.17       -5.20      5.20 o 
  11   7  11      373.26      365.95     12.43 o 
  12   7  11       62.82       68.82      7.38 o 
  13   7  11       18.92       16.35      5.84 o 
  14   7  11      182.30      186.25     11.89 o 
  15   7  11       24.77       24.93      8.67 o 
  16   7  11        0.68       -9.33      9.33 o 
   0   8  11      191.70      176.51     10.42 o 
   1   8  11      395.02      405.47     10.71 o 
   2   8  11       11.37        5.64      3.80 o 
   3   8  11        3.04        2.26      3.34 o 
   4   8  11      622.23      579.45     10.57 o 
   5   8  11     1703.23     1668.10     24.91 o 
   6   8  11       58.84       48.69      6.45 o 
   7   8  11     1380.70     1390.22     24.85 o 
   8   8  11       15.30        2.99      7.68 o 
   9   8  11        3.51       -5.70      5.70 o 
  10   8  11      308.54      325.83     11.61 o 
  11   8  11      318.36      329.44     12.42 o 
  12   8  11        0.49       -2.77      6.23 o 
  13   8  11      481.19      547.78     15.95 o 
  14   8  11       39.39       36.10      7.37 o 
  15   8  11      123.86      162.38     12.68 o 
   1   9  11     1432.22     1451.00     21.38 o 
   2   9  11        1.83        5.47      4.49 o 
   3   9  11      367.23      359.96      9.15 o 
   4   9  11       33.94       19.20      5.66 o 
   5   9  11       12.41        7.64      6.25 o 
   6   9  11     1415.63     1419.29     27.95 o 
   7   9  11      773.44      780.57     18.58 o 
   8   9  11      772.46      832.05     21.16 o 
   9   9  11       18.51       15.10      6.99 o 
  10   9  11        5.41       11.49      6.45 o 
  11   9  11       22.96       27.61      7.48 o 
  12   9  11      165.86      173.09     12.89 o 
  13   9  11      123.60      121.73      9.72 o 
  14   9  11        0.34        3.49      6.79 o 
  15   9  11      126.27      135.51     10.37 o 
   0  10  11      454.73      466.32     21.80 o 
   1  10  11       30.01       28.78      5.26 o 
   2  10  11       24.51       21.14      4.65 o 
   3  10  11       37.01       40.24      6.15 o 
   4  10  11      965.48      946.62     22.12 o 
   5  10  11      392.07      354.62     21.29 o 
   6  10  11        3.63       11.35      6.93 o 
   7  10  11      172.91      172.46     10.96 o 
   8  10  11       92.81       89.72      9.81 o 
   9  10  11      116.46      113.67     11.98 o 
  10  10  11        1.22       -6.55      6.72 o 
  11  10  11       13.61        8.17      6.77 o 
  12  10  11       11.92        2.79      7.51 o 
  13  10  11      416.30      477.44     17.33 o 
  14  10  11       30.67       20.50      8.14 o 
   1  11  11      886.05      743.33     15.80 o 
   2  11  11      221.34      226.51     11.82 o 
   3  11  11      220.96      183.46     15.88 o 
   4  11  11        5.22        2.23      7.16 o 
   5  11  11       48.64       27.46      8.24 o 
   6  11  11      221.77      209.44     12.01 o 
   7  11  11       66.29       58.41      9.16 o 
   8  11  11      110.30       99.04     10.75 o 
   9  11  11       45.34       69.69     10.06 o 
  10  11  11        9.71        9.58      8.06 o 
  11  11  11        2.78        6.26      7.95 o 
  12  11  11       63.16       60.08      9.54 o 
  13  11  11        6.17       25.52      8.53 o 
   0  12  11      164.15      164.06     11.12 o 
   1  12  11       90.36       85.22      9.03 o 
   2  12  11        0.29       -1.68      6.46 o 
   3  12  11       50.68       40.30      8.25 o 
   4  12  11       22.96       27.96      7.69 o 
   5  12  11      384.87      377.23     16.47 o 
   6  12  11       69.94       58.64      9.44 o 
   7  12  11       66.88       62.59      9.63 o 
   8  12  11       35.60       52.73     11.01 o 
   9  12  11       23.71       23.27     10.38 o 
  10  12  11       58.27       55.45     12.97 o 
  11  12  11       33.47       37.38     10.23 o 
  12  12  11       34.36       38.78     11.50 o 
   1  13  11      238.49      240.21     16.33 o 
   2  13  11       89.29       99.43     11.17 o 
   3  13  11      109.88      126.58     11.49 o 
   4  13  11       23.28       32.38     11.12 o 
   5  13  11        0.22        7.64      8.07 o 
   6  13  11       45.67       57.52     10.86 o 
   7  13  11        2.44        6.11      8.69 o 
   8  13  11      155.50      139.19     13.33 o 
   9  13  11       77.65      115.09     13.95 o 
  10  13  11       14.81       -2.96      9.92 o 
   0  14  11      221.66      266.34     24.90 o 
   1  14  11       19.87       21.43      5.91 o 
   2  14  11        0.66        1.96      6.97 o 
   3  14  11        8.73       -7.04      7.30 o 
   4  14  11       54.73       44.76     13.10 o 
   5  14  11      235.32      218.86     16.56 o 
   6  14  11      146.03      160.16     20.56 o 
   7  14  11        1.85        2.90      9.98 o 
   8  14  11       20.95       21.80     11.31 o 
   9  14  11        0.89        8.92     10.97 o 
   1  15  11       34.23        7.95     25.94 o 
   2  15  11       13.01        8.24      6.33 o 
   3  15  11      154.24      160.79     13.46 o 
   4  15  11       65.97       64.01     11.11 o 
   5  15  11       19.39       21.76     13.85 o 
   6  15  11        0.33       -2.35      9.93 o 
   0  16  11        4.97       -0.75     28.84 o 
   1  16  11       99.48      115.49     17.20 o 
   2  16  11       19.77       20.84     12.67 o 
   0   0  12     2565.94     2563.95     68.92 o 
   1   0  12      145.42      126.75      6.60 o 
   2   0  12      709.12      603.38     12.78 o 
   3   0  12     1243.38     1326.67     19.91 o 
   4   0  12      456.42      435.75     14.19 o 
   5   0  12     1278.10     1363.10     19.43 o 
   6   0  12      126.36      134.13      9.65 o 
   7   0  12     1633.52     1722.77     27.32 o 
   8   0  12       12.14       12.05      4.30 o 
   9   0  12     1329.09     1344.59     25.08 o 
  10   0  12       10.34       13.62      6.39 o 
  11   0  12     1606.80     1520.65     29.77 o 
  12   0  12       40.56       29.74      6.25 o 
  13   0  12      201.90      218.79     19.98 o 
  14   0  12      219.26      231.90     30.70 o 
  15   0  12      138.25      149.28     22.97 o 
  16   0  12       24.87        9.60     20.19 o 
  17   0  12       61.66       60.77     20.48 o 
   1   1  12      207.62      202.72      5.47 o 
   2   1  12       17.17       27.84      3.06 o 
   3   1  12       44.57       33.12      3.06 o 
   4   1  12      181.77      171.11      5.36 o 
   5   1  12      259.48      223.49      5.87 o 
   6   1  12       52.40       51.82      3.90 o 
   7   1  12      395.98      395.76      9.16 o 
   8   1  12      278.37      271.12      7.37 o 
   9   1  12       93.07       68.01      4.91 o 
  10   1  12      208.39      181.35      7.28 o 
  11   1  12     1114.81     1098.09     19.48 o 
  12   1  12       14.61       -3.35      4.92 o 
  13   1  12        2.50        4.20      5.38 o 
  14   1  12      107.69      114.35     13.19 o 
  15   1  12       37.45       23.84     11.62 o 
  16   1  12        2.54       -4.26     10.00 o 
  17   1  12       41.60       33.68     12.92 o 
   0   2  12     2116.44     2424.36     32.70 o 
   1   2  12       62.88       67.99      3.80 o 
   2   2  12     1075.13     1079.48     12.29 o 
   3   2  12     4538.46     4419.17     35.51 o 
   4   2  12       32.28       36.89      3.49 o 
   5   2  12      586.56      587.19      9.35 o 
   6   2  12      634.14      633.25     12.15 o 
   7   2  12      341.42      373.61      7.58 o 
   8   2  12     1081.28     1010.25     13.83 o 
   9   2  12      788.13      803.37     13.60 o 
  10   2  12       71.19       82.82      5.24 o 
  11   2  12      569.77      531.60     13.90 o 
  12   2  12      154.04      145.21     12.49 o 
  13   2  12       34.80       37.48      6.83 o 
  14   2  12       33.58       41.26      6.95 o 
  15   2  12       65.67       72.68     13.77 o 
  16   2  12        1.99        5.63     10.40 o 
  17   2  12        3.18       -1.95     11.06 o 
   1   3  12      359.06      379.93      7.47 o 
   2   3  12       32.65       29.96      3.46 o 
   3   3  12     2508.36     2486.50     22.69 o 
   4   3  12       79.91       95.37      4.57 o 
   5   3  12     1466.96     1465.18     16.42 o 
   6   3  12      324.48      309.92      7.00 o 
   7   3  12      218.52      221.97      6.32 o 
   8   3  12      202.67      189.44      6.31 o 
   9   3  12       57.55       68.25      4.93 o 
  10   3  12      621.57      576.52     13.65 o 
  11   3  12       22.74       19.49      6.20 o 
  12   3  12      526.24      560.88     15.90 o 
  13   3  12      190.45      181.17     14.69 o 
  14   3  12      371.83      318.34     13.89 o 
  15   3  12       19.77       15.13      6.63 o 
  16   3  12       59.77       42.28     11.78 o 
  17   3  12       15.80       12.08     11.12 o 
   0   4  12      533.06      561.87     13.19 o 
   1   4  12      378.56      359.25      7.45 o 
   2   4  12      468.94      459.20      8.32 o 
   3   4  12     1353.76     1398.68     15.15 o 
   4   4  12       30.98       30.17      3.75 o 
   5   4  12     2479.62     2530.44     25.75 o 
   6   4  12      120.81      130.49      5.31 o 
   7   4  12     3366.72     3378.78     32.30 o 
   8   4  12      627.27      585.33     11.26 o 
   9   4  12     1250.09     1273.89     19.23 o 
  10   4  12      287.02      285.70      9.95 o 
  11   4  12      194.16      210.02     10.60 o 
  12   4  12       23.41       23.06      7.48 o 
  13   4  12        5.04        0.45      6.67 o 
  14   4  12        0.39       13.12      7.06 o 
  15   4  12       15.94       13.14      8.66 o 
  16   4  12       14.46       14.65      7.78 o 
  17   4  12       37.06       39.18     12.21 o 
   1   5  12      266.54      295.52      7.07 o 
   2   5  12      399.22      403.68      8.18 o 
   3   5  12     1026.74     1068.90     14.49 o 
   4   5  12      776.55      733.68     10.47 o 
   5   5  12      118.68      150.41      5.67 o 
   6   5  12      344.94      376.03      8.83 o 
   7   5  12      494.11      513.07      9.67 o 
   8   5  12     1125.36     1124.99     17.75 o 
   9   5  12      281.51      281.29      9.43 o 
  10   5  12       43.97       26.34      5.88 o 
  11   5  12      117.48      109.40      8.36 o 
  12   5  12       14.28       16.32      7.21 o 
  13   5  12       30.30       15.02      8.29 o 
  14   5  12       12.63       10.13      7.39 o 
  15   5  12        7.10       20.40      7.79 o 
  16   5  12       26.03       33.28      7.95 o 
   0   6  12      280.66      289.41     10.78 o 
   1   6  12      101.10      106.80      5.72 o 
   2   6  12     1035.43     1003.69     13.63 o 
   3   6  12       73.61       89.20      4.83 o 
   4   6  12      137.55      132.48      5.26 o 
   5   6  12      120.46      122.92      5.72 o 
   6   6  12      841.75      815.20     12.88 o 
   7   6  12       54.78       63.35      6.33 o 
   8   6  12        1.22       -1.09      4.99 o 
   9   6  12      529.65      507.11     17.54 o 
  10   6  12        8.73        5.82      5.62 o 
  11   6  12      169.19      162.93      8.66 o 
  12   6  12        1.05       -3.78      5.48 o 
  13   6  12       12.66       16.20      7.48 o 
  14   6  12      136.36      123.02     12.01 o 
  15   6  12        5.05        0.60      7.81 o 
  16   6  12        3.75       18.24      9.08 o 
   1   7  12      202.08      180.91      7.12 o 
   2   7  12      198.49      222.63      6.99 o 
   3   7  12      817.28      840.86     12.98 o 
   4   7  12     2336.98     2395.50     24.92 o 
   5   7  12       21.08       17.05      4.38 o 
   6   7  12      160.52      191.42      8.80 o 
   7   7  12     1581.36     1614.66     24.08 o 
   8   7  12        6.08        8.56      5.60 o 
   9   7  12        9.40       13.38      6.33 o 
  10   7  12       11.99       -0.37      5.70 o 
  11   7  12        6.31        5.23      6.27 o 
  12   7  12      123.99      103.46      8.80 o 
  13   7  12       13.00       11.31      6.81 o 
  14   7  12       35.77       29.36     11.67 o 
  15   7  12       62.82       59.33     10.47 o 
  16   7  12       70.86      110.58     31.65 o 
   0   8  12      566.75      594.46     18.70 o 
   1   8  12      781.00      758.94     15.82 o 
   2   8  12        1.90       -3.67      4.05 o 
   3   8  12      218.19      247.00      8.44 o 
   4   8  12      686.85      743.71     12.74 o 
   5   8  12      995.38      999.85     18.65 o 
   6   8  12        8.13        9.08      5.99 o 
   7   8  12        0.15       -1.76      6.29 o 
   8   8  12       61.16       50.43      7.41 o 
   9   8  12        0.09        2.53      6.51 o 
  10   8  12      166.37      161.10     13.25 o 
  11   8  12        3.15        5.67      6.86 o 
  12   8  12       46.54       39.78      7.90 o 
  13   8  12      285.99      295.51     16.91 o 
  14   8  12        3.50       -0.16      6.93 o 
  15   8  12       23.49       16.61     10.55 o 
   1   9  12      910.60      755.02     15.99 o 
   2   9  12        0.86        2.57      4.57 o 
   3   9  12     1083.23     1039.89     16.55 o 
   4   9  12      441.01      453.08     11.15 o 
   5   9  12        2.42       -3.65      6.36 o 
   6   9  12      206.95      210.56     11.20 o 
   7   9  12      494.45      480.39     15.41 o 
   8   9  12       73.62       71.97      8.25 o 
   9   9  12      111.19      112.48      9.52 o 
  10   9  12        0.55        1.11      7.03 o 
  11   9  12      149.31      150.46     14.64 o 
  12   9  12       14.41       -0.65      7.24 o 
  13   9  12       27.59       36.57      8.24 o 
  14   9  12        3.25        6.33      7.19 o 
   0  10  12       62.46       60.47     10.06 o 
   1  10  12        5.25        0.80      4.86 o 
   2  10  12       99.25       88.93      6.75 o 
   3  10  12      124.84      100.33     10.66 o 
   4  10  12       11.83        5.46      6.93 o 
   5  10  12      939.62      946.75     22.76 o 
   6  10  12      196.00      172.43     11.87 o 
   7  10  12      117.71      120.82     11.38 o 
   8  10  12       24.18       30.27      7.83 o 
   9  10  12        5.94       -6.07      7.16 o 
  10  10  12        7.32        7.86      7.47 o 
  11  10  12        5.68        6.29      7.66 o 
  12  10  12       26.32       26.24      8.76 o 
  13  10  12      271.55      349.81     20.05 o 
   1  11  12        4.95       -0.51      4.95 o 
   2  11  12       75.78       75.64      6.22 o 
   3  11  12      113.13       84.83      9.42 o 
   4  11  12      133.41      152.00     12.05 o 
   5  11  12      163.92      193.96     13.01 o 
   6  11  12       15.91        0.13      7.19 o 
   7  11  12       57.68       49.26     10.25 o 
   8  11  12        2.46        7.73      7.79 o 
   9  11  12       16.20       19.39      8.38 o 
  10  11  12       12.96       17.52      8.84 o 
  11  11  12      155.60      183.03     14.25 o 
  12  11  12        1.47       -7.70      7.70 o 
   0  12  12        3.79       -2.56      6.68 o 
   1  12  12       16.69       19.01      5.58 o 
   2  12  12        0.86        2.88      7.04 o 
   3  12  12       23.13       28.32      8.01 o 
   4  12  12        5.07        3.11      7.47 o 
   5  12  12      127.69      126.52     13.96 o 
   6  12  12       15.80       19.53      8.47 o 
   7  12  12        4.41       10.32      8.81 o 
   8  12  12        0.05        3.49      9.43 o 
   9  12  12       66.48      100.32     13.29 o 
  10  12  12       41.57       31.98     10.08 o 
  11  12  12      230.78      236.78     22.41 o 
   1  13  12      192.51      165.34     12.24 o 
   2  13  12       41.99       57.53     10.78 o 
   3  13  12       92.70       85.58     10.50 o 
   4  13  12        6.35       12.11      9.84 o 
   5  13  12        1.60        7.31      9.17 o 
   6  13  12       32.73       36.04     17.33 o 
   7  13  12       41.39       48.89     10.65 o 
   8  13  12        0.59       -6.30      9.92 o 
   9  13  12       77.93       81.49     14.44 o 
   0  14  12      112.31      126.27     19.43 o 
   1  14  12       34.20       45.20      7.54 o 
   2  14  12       26.95       25.67      9.20 o 
   3  14  12       46.85       67.43     10.71 o 
   4  14  12      192.78      179.18     15.79 o 
   5  14  12        5.87       17.27     10.45 o 
   6  14  12       75.09       92.61     17.81 o 
   7  14  12        4.33       -6.86      9.71 o 
   8  14  12       26.71       20.97     38.93 o 
   1  15  12       83.98       64.80     15.28 o 
   2  15  12       33.29       28.45      7.91 o 
   3  15  12       52.11       67.09     11.86 o 
   4  15  12       17.14       20.13     10.87 o 
   5  15  12        4.99       21.32     12.85 o 
   1   1  13        3.89        8.72      3.09 o 
   2   1  13      103.86      128.69      4.77 o 
   3   1  13        5.13        5.52      2.89 o 
   4   1  13      482.11      491.91      8.70 o 
   5   1  13       93.89      104.56      5.57 o 
   6   1  13        0.00       -2.92      2.92 o 
   7   1  13       26.01       28.49      4.24 o 
   8   1  13      402.41      392.70      9.47 o 
   9   1  13       67.18       52.49      5.71 o 
  10   1  13       79.57       95.03      6.32 o 
  11   1  13      103.99      108.60      6.32 o 
  12   1  13      324.44      335.11      9.95 o 
  13   1  13       84.97       65.64      7.19 o 
  14   1  13      326.45      333.42     20.46 o 
  15   1  13        0.00       -1.47      9.03 o 
  16   1  13        8.54        7.69     10.96 o 
  17   1  13       18.15       12.96     12.39 o 
   0   2  13     1026.28     1078.80     18.54 o 
   1   2  13      516.07      513.30      8.69 o 
   2   2  13        5.25       -0.19      2.93 o 
   3   2  13       75.61       65.21      4.69 o 
   4   2  13        0.32       -3.06      3.06 o 
   5   2  13      113.04       89.11      4.79 o 
   6   2  13      821.16      845.65     12.66 o 
   7   2  13     1105.10     1145.22     13.97 o 
   8   2  13      150.19      165.28      7.13 o 
   9   2  13       20.34       19.05      4.88 o 
  10   2  13        2.40       -1.33      4.27 o 
  11   2  13       88.99       78.77      6.05 o 
  12   2  13      141.85      179.83      9.79 o 
  13   2  13      382.10      382.49     14.60 o 
  14   2  13       63.46       57.86      7.81 o 
  15   2  13        0.50        6.55     11.12 o 
  16   2  13        8.79        9.39     11.73 o 
  17   2  13      116.89      128.78     17.43 o 
   1   3  13      598.54      575.65     10.46 o 
   2   3  13      129.98      129.98      5.06 o 
   3   3  13      316.60      329.00      7.26 o 
   4   3  13       77.37       88.91      4.82 o 
   5   3  13       84.26       75.04      4.46 o 
   6   3  13        6.41        4.92      3.80 o 
   7   3  13     2642.63     2732.26     27.38 o 
   8   3  13       12.41       10.20      4.18 o 
   9   3  13      168.38      165.57      7.35 o 
  10   3  13       23.05       12.16      4.56 o 
  11   3  13        2.49        1.23      5.78 o 
  12   3  13      255.79      270.21     13.23 o 
  13   3  13        0.68       -5.74      6.32 o 
  14   3  13        5.65        1.06      6.97 o 
  15   3  13       59.21       82.70      8.98 o 
  16   3  13        5.49       17.26     11.93 o 
   0   4  13      409.79      443.98     12.32 o 
   1   4  13      124.37      138.26      5.59 o 
   2   4  13      775.28      731.36     11.42 o 
   3   4  13       15.19       14.53      3.50 o 
   4   4  13      605.86      608.10     10.29 o 
   5   4  13     1210.60     1217.53     17.39 o 
   6   4  13      308.37      297.91      7.35 o 
   7   4  13        8.13       10.20      4.24 o 
   8   4  13      220.91      213.56      7.12 o 
   9   4  13      850.23      872.07     14.27 o 
  10   4  13        2.58        0.27      6.51 o 
  11   4  13      140.72      141.19     10.33 o 
  12   4  13       11.69       16.30      7.44 o 
  13   4  13       10.65        2.69      7.08 o 
  14   4  13        6.20        6.16      7.28 o 
  15   4  13        9.84        7.32      7.16 o 
  16   4  13        1.57       -4.76      7.99 o 
   1   5  13      868.32      842.37     15.75 o 
   2   5  13      167.25      166.14      6.36 o 
   3   5  13       15.40        4.99      2.80 o 
   4   5  13      418.29      457.42      8.74 o 
   5   5  13      158.20      148.84      6.12 o 
   6   5  13       70.51       52.22      5.36 o 
   7   5  13      234.25      197.76      7.24 o 
   8   5  13      195.15      209.20      7.79 o 
   9   5  13      337.30      355.13     11.53 o 
  10   5  13        7.76        7.01      5.50 o 
  11   5  13        1.72       -6.52      6.52 o 
  12   5  13       29.02       22.04      7.86 o 
  13   5  13      177.33      166.47     11.16 o 
  14   5  13        9.11       12.29      7.61 o 
  15   5  13      106.60      116.38     10.70 o 
  16   5  13        2.79       10.73      7.44 o 
   0   6  13       37.17       18.58      5.47 o 
   1   6  13       66.87       59.00      4.69 o 
   2   6  13      175.43      154.24      5.78 o 
   3   6  13      239.53      230.76      6.94 o 
   4   6  13        8.20        2.88      4.04 o 
   5   6  13      112.87      102.34      6.15 o 
   6   6  13      106.99      101.00      6.46 o 
   7   6  13      420.28      434.67     10.21 o 
   8   6  13       57.38       51.46      6.71 o 
   9   6  13       14.97       -0.01      5.53 o 
  10   6  13       10.29       -1.17      5.51 o 
  11   6  13      133.49      134.48     11.56 o 
  12   6  13      285.59      345.93     25.25 o 
  13   6  13       54.25       74.53      9.43 o 
  14   6  13       87.44       87.33     10.32 o 
  15   6  13       26.85       24.30      8.90 o 
   1   7  13      272.41      310.95      9.52 o 
   2   7  13       16.47       15.86      4.26 o 
   3   7  13      109.32      107.95      6.08 o 
   4   7  13        8.89        3.44      4.08 o 
   5   7  13        6.95       -3.26      4.09 o 
   6   7  13        1.82       -2.49      4.33 o 
   7   7  13      165.16      163.65      9.86 o 
   8   7  13       93.57       88.32      8.05 o 
   9   7  13      291.30      271.52     11.55 o 
  10   7  13      155.36      164.35      9.93 o 
  11   7  13      256.10      243.61     11.73 o 
  12   7  13       81.18      109.81      9.05 o 
  13   7  13       50.89       54.65     10.59 o 
  14   7  13      334.53      399.46     20.10 o 
  15   7  13        3.13       25.74      9.43 o 
   0   8  13       12.05       14.96      7.24 o 
   1   8  13       26.16       24.00      5.51 o 
   2   8  13      202.87      197.10      8.06 o 
   3   8  13      465.04      512.24     12.14 o 
   4   8  13      103.53       97.23      6.17 o 
   5   8  13      102.72      100.90      5.87 o 
   6   8  13       28.41       29.46      7.29 o 
   7   8  13      254.87      249.42     11.99 o 
   8   8  13       13.06        3.68      6.63 o 
   9   8  13      310.63      277.76     12.71 o 
  10   8  13        7.75       20.56      7.21 o 
  11   8  13        2.42        9.90      7.65 o 
  12   8  13      109.28      105.05      9.58 o 
  13   8  13       47.95       77.69      8.60 o 
  14   8  13       26.88       24.88     11.10 o 
   1   9  13      293.54      348.58     11.29 o 
   2   9  13       37.63       35.96      5.57 o 
   3   9  13        5.81       11.44      4.87 o 
   4   9  13      103.07      132.85      6.94 o 
   5   9  13      530.16      515.16     17.18 o 
   6   9  13      553.15      553.25     17.73 o 
   7   9  13       50.79       65.30      9.20 o 
   8   9  13       37.02       39.50      7.69 o 
   9   9  13        1.82       -6.65      6.65 o 
  10   9  13       32.18       18.21      7.51 o 
  11   9  13        1.92       -7.41      7.41 o 
  12   9  13        2.69        7.52      8.07 o 
  13   9  13      164.82      178.04     15.21 o 
   0  10  13       81.44       51.96     11.62 o 
   1  10  13       13.03       14.19      5.59 o 
   2  10  13       46.25       56.23      6.68 o 
   3  10  13      621.39      650.60     20.40 o 
   4  10  13       46.79       58.65      9.24 o 
   5  10  13       23.31       16.26      8.15 o 
   6  10  13        0.07        4.01      7.25 o 
   7  10  13       10.42        0.41      7.70 o 
   8  10  13       87.01       92.18     11.05 o 
   9  10  13        3.23       -6.80      7.60 o 
  10  10  13      110.59      109.94     10.76 o 
  11  10  13        7.80       15.40      8.52 o 
  12  10  13        1.76        0.96      8.08 o 
  13  10  13        6.28        6.15     21.55 o 
   1  11  13      724.29      679.31     16.25 o 
   2  11  13      308.46      260.31     10.32 o 
   3  11  13      138.56      121.12     10.77 o 
   4  11  13       34.50       49.95      9.30 o 
   5  11  13       43.28       37.43      8.85 o 
   6  11  13        1.88        4.16      8.09 o 
   7  11  13       13.34       19.70     10.79 o 
   8  11  13       41.02       49.54     10.93 o 
   9  11  13       21.76        2.97      9.48 o 
  10  11  13       14.70       23.51      9.92 o 
  11  11  13       54.20       64.10     12.35 o 
   0  12  13      321.59      337.82     17.25 o 
   1  12  13       45.44       20.88      5.96 o 
   2  12  13      131.93      105.59     10.30 o 
   3  12  13       14.82       10.39      7.06 o 
   4  12  13       13.90        9.60      7.84 o 
   5  12  13        9.19       -6.30      8.98 o 
   6  12  13      230.20      247.28     15.89 o 
   7  12  13        0.30        1.14     10.03 o 
   8  12  13       15.89       13.02     10.61 o 
   9  12  13        1.48       17.21     12.62 o 
  10  12  13      105.12      120.45     14.77 o 
   1  13  13      148.46      149.23     12.92 o 
   2  13  13       53.00       44.36     10.99 o 
   3  13  13      172.43      205.51     14.92 o 
   4  13  13       51.50       46.60     11.79 o 
   5  13  13       37.76       44.03     11.72 o 
   6  13  13       37.70       32.61     10.61 o 
   7  13  13       21.67       19.45     10.12 o 
   8  13  13        8.45        7.56     10.74 o 
   0  14  13       53.49       61.18     20.73 o 
   1  14  13      113.46      137.38     15.82 o 
   2  14  13        0.00       -9.02      9.02 o 
   3  14  13        0.56        9.66     11.72 o 
   4  14  13        2.17        0.98     15.73 o 
   5  14  13        8.62        6.70     13.48 o 
   6  14  13       23.20       15.14     11.28 o 
   1  15  13       21.84       24.65     14.64 o 
   2  15  13       55.82       68.51     15.94 o 
   0   0  14     2331.30     2360.13     45.30 o 
   1   0  14        0.17       -2.40      4.37 o 
   2   0  14      347.44      366.69     10.86 o 
   3   0  14       95.58      113.03      7.24 o 
   4   0  14      732.58      758.98     16.76 o 
   5   0  14        2.72       -3.07      4.16 o 
   6   0  14      270.42      294.92     12.32 o 
   7   0  14     1672.48     1672.60     30.75 o 
   8   0  14      992.18      980.46     25.43 o 
   9   0  14      649.30      634.16     19.52 o 
  10   0  14      132.57      102.65     16.29 o 
  11   0  14       19.17       26.90      7.34 o 
  12   0  14       13.90       -1.65      6.50 o 
  13   0  14      265.95      251.30     11.63 o 
  14   0  14       48.94        5.09     16.71 o 
  15   0  14       38.72       12.90     15.50 o 
  16   0  14        1.60        4.89     15.47 o 
   1   1  14        3.24       -3.15      3.15 o 
   2   1  14      409.58      386.30      9.66 o 
   3   1  14      312.95      303.53      7.64 o 
   4   1  14      181.08      159.87      5.76 o 
   5   1  14       12.44        6.14      3.76 o 
   6   1  14     1153.01     1157.92     15.10 o 
   7   1  14      552.33      522.62     11.94 o 
   8   1  14      642.68      659.30     13.37 o 
   9   1  14      160.30      176.00      8.11 o 
  10   1  14       57.11       53.16      8.40 o 
  11   1  14       86.40       95.80      6.72 o 
  12   1  14        3.24       -4.44      5.38 o 
  13   1  14        4.76        2.66      6.36 o 
  14   1  14       63.97       69.62      7.16 o 
  15   1  14       46.33       60.38     13.73 o 
  16   1  14        8.04        4.96     10.92 o 
   0   2  14       53.28       57.56      6.16 o 
   1   2  14     1635.41     1639.52     17.86 o 
   2   2  14      114.54      120.37      5.22 o 
   3   2  14      389.60      364.10      7.53 o 
   4   2  14      140.21      143.92      6.32 o 
   5   2  14     2298.65     2259.62     25.20 o 
   6   2  14      297.54      291.62      8.16 o 
   7   2  14     1151.62     1164.03     18.23 o 
   8   2  14       11.57        8.11      4.75 o 
   9   2  14       58.05       59.02      6.03 o 
  10   2  14       49.74       40.55      5.62 o 
  11   2  14        0.36       -1.95      4.30 o 
  12   2  14       23.89       11.25      6.27 o 
  13   2  14        7.28       12.29      7.04 o 
  14   2  14      120.36      129.97      9.89 o 
  15   2  14       28.58       26.72      7.39 o 
  16   2  14        0.78       -8.13     11.59 o 
   1   3  14      305.07      299.76      8.71 o 
   2   3  14      262.57      258.58      6.59 o 
   3   3  14      900.98      934.64     13.51 o 
   4   3  14       38.89       33.63      4.54 o 
   5   3  14       67.19       43.38      5.54 o 
   6   3  14       30.20       12.05      4.63 o 
   7   3  14      249.41      226.83      7.72 o 
   8   3  14      358.12      315.59      8.54 o 
   9   3  14       15.70       18.31      5.31 o 
  10   3  14      108.34      112.11      6.97 o 
  11   3  14      170.96      202.26     11.00 o 
  12   3  14      105.82      107.49      9.69 o 
  13   3  14        0.47       -6.66      6.66 o 
  14   3  14       96.78       84.24      9.54 o 
  15   3  14        6.77        7.77      7.28 o 
  16   3  14        0.18       -1.58     11.62 o 
   0   4  14       35.05       17.06      5.70 o 
   1   4  14      179.91      181.72      6.40 o 
   2   4  14        5.51        2.99      3.60 o 
   3   4  14       49.71       31.04      4.44 o 
   4   4  14       11.82       14.05      3.66 o 
   5   4  14      577.33      565.99     11.81 o 
   6   4  14      347.34      365.39     10.08 o 
   7   4  14       40.03       46.60      5.36 o 
   8   4  14      210.34      201.03      7.29 o 
   9   4  14      385.27      393.91      9.36 o 
  10   4  14      656.12      617.47     18.34 o 
  11   4  14      622.44      654.65     26.21 o 
  12   4  14        0.03        2.12      6.99 o 
  13   4  14        1.49       -6.15      7.22 o 
  14   4  14        2.55        3.72      7.45 o 
  15   4  14       31.89       30.52      8.11 o 
  16   4  14        3.15      -10.24     23.68 o 
   1   5  14      208.94      221.00      7.70 o 
   2   5  14      709.68      716.52     12.65 o 
   3   5  14        0.87       -3.75      3.75 o 
   4   5  14        3.14        4.72      4.40 o 
   5   5  14     1661.78     1601.04     23.05 o 
   6   5  14      974.28      938.57     16.06 o 
   7   5  14        0.39       -2.75      4.56 o 
   8   5  14      338.30      330.35      9.10 o 
   9   5  14      173.37      181.09      9.34 o 
  10   5  14        1.21       -3.75      5.67 o 
  11   5  14      129.91      161.46     12.64 o 
  12   5  14      264.10      293.60     15.00 o 
  13   5  14       41.43       23.63      8.12 o 
  14   5  14       15.93       25.87      8.18 o 
  15   5  14       80.65      103.01     10.88 o 
   0   6  14     1471.88     1375.21     26.32 o 
   1   6  14      664.04      675.42     11.92 o 
   2   6  14      250.75      251.01      7.44 o 
   3   6  14      364.49      323.78      9.27 o 
   4   6  14      494.77      459.80     10.89 o 
   5   6  14      193.28      183.42      8.28 o 
   6   6  14        0.21       -3.98      4.46 o 
   7   6  14      662.61      694.81     12.86 o 
   8   6  14      561.56      576.18     15.79 o 
   9   6  14       64.76       73.03      7.36 o 
  10   6  14        0.04       -5.19      5.73 o 
  11   6  14       35.85       20.30      6.75 o 
  12   6  14        8.94        9.84      8.14 o 
  13   6  14      220.36      238.15     14.16 o 
  14   6  14        8.29        5.61      8.20 o 
  15   6  14      189.99      245.99     17.96 o 
   1   7  14        8.98       16.37      4.96 o 
   2   7  14       22.82       23.47      5.06 o 
   3   7  14        0.43        6.08      4.47 o 
   4   7  14      110.35      106.22      6.20 o 
   5   7  14        0.78        2.09      4.49 o 
   6   7  14      403.32      381.60     10.12 o 
   7   7  14      117.21      115.58      9.13 o 
   8   7  14        0.39       -0.48      6.04 o 
   9   7  14        0.20       -3.72      5.98 o 
  10   7  14        0.28       -1.92      6.65 o 
  11   7  14        0.03       -5.97      5.97 o 
  12   7  14       48.38       32.80      7.26 o 
  13   7  14        0.02       -8.27      9.06 o 
  14   7  14       78.71       82.10     12.71 o 
   0   8  14     1473.27     1263.71     33.04 o 
   1   8  14       34.07       31.02      6.20 o 
   2   8  14        0.55       -4.42      4.67 o 
   3   8  14       46.75       38.96      5.73 o 
   4   8  14       69.19       62.75      8.07 o 
   5   8  14       14.30       10.50      5.55 o 
   6   8  14      122.80      113.00      9.79 o 
   7   8  14        2.10        7.07      6.92 o 
   8   8  14        7.37        1.02      6.65 o 
   9   8  14       11.92        5.88      6.86 o 
  10   8  14        1.52        1.75      7.43 o 
  11   8  14       29.22       27.37      8.59 o 
  12   8  14       21.72       16.02      8.28 o 
  13   8  14        6.15        3.79      8.37 o 
   1   9  14      253.95      264.10     10.63 o 
   2   9  14      245.01      196.67      9.28 o 
   3   9  14      170.34      142.13      9.53 o 
   4   9  14       86.26       81.72      7.08 o 
   5   9  14        0.95       -6.37      6.37 o 
   6   9  14       30.52       17.45      7.95 o 
   7   9  14       35.45       28.69      8.45 o 
   8   9  14       40.90       39.91      7.92 o 
   9   9  14       56.59       52.12      8.70 o 
  10   9  14        9.86       30.05      8.93 o 
  11   9  14       30.46       23.75      9.09 o 
  12   9  14       26.88       24.98      8.80 o 
  13   9  14       38.95       34.90     10.83 o 
   0  10  14        0.38        2.29      8.56 o 
   1  10  14        0.21       -0.19      5.18 o 
   2  10  14        0.32       -5.49      5.49 o 
   3  10  14       65.54       53.94      6.81 o 
   4  10  14      119.89      114.45     11.20 o 
   5  10  14       47.21       49.26      9.33 o 
   6  10  14       24.42       18.65      9.08 o 
   7  10  14        6.91       -1.89      8.56 o 
   8  10  14       72.50       68.04     11.17 o 
   9  10  14       15.84       16.11      8.58 o 
  10  10  14       30.03       25.71      9.48 o 
  11  10  14       47.41       50.81     13.42 o 
  12  10  14       48.60       54.67     10.39 o 
   1  11  14        2.09       -4.84      5.29 o 
   2  11  14        0.65       -1.87      5.45 o 
   3  11  14        9.15       -4.53      7.46 o 
   4  11  14       10.21        7.69      8.35 o 
   5  11  14       60.33       81.06     11.72 o 
   6  11  14        8.15        7.68      9.79 o 
   7  11  14       39.69       67.12     12.96 o 
   8  11  14        0.09       -6.83      9.52 o 
   9  11  14        8.51        7.78     10.00 o 
  10  11  14        0.88        2.84     10.31 o 
   0  12  14       59.48       67.30      9.82 o 
   1  12  14        0.79        1.58      5.66 o 
   2  12  14        5.96       -0.36      5.82 o 
   3  12  14        5.67       18.65      9.22 o 
   4  12  14       89.02       88.65     12.33 o 
   5  12  14        0.51       -5.12      9.02 o 
   6  12  14       51.37       27.23     10.35 o 
   7  12  14        1.61        3.03     10.84 o 
   8  12  14        8.47       26.12     11.88 o 
   9  12  14       31.17       29.74     12.36 o 
   1  13  14        2.66        2.01      5.90 o 
   2  13  14       29.68       17.27     11.55 o 
   3  13  14        2.59        8.26      9.92 o 
   4  13  14       41.91       29.60     11.34 o 
   5  13  14        3.09       -3.38     10.16 o 
   6  13  14      226.54      240.32     18.30 o 
   7  13  14       59.00      118.81     22.01 o 
   0  14  14        1.02       -3.82      8.24 o 
   1  14  14       47.89       58.45      9.39 o 
   2  14  14       48.72       52.78     14.57 o 
   3  14  14      256.19      288.27     19.09 o 
   4  14  14       23.63       -0.11     12.60 o 
   1   1  15       57.54       50.13      4.96 o 
   2   1  15      339.20      300.49      7.86 o 
   3   1  15       32.24       19.36      4.21 o 
   4   1  15       58.17       64.05      5.00 o 
   5   1  15       45.59       50.18      5.25 o 
   6   1  15     1894.88     1928.09     22.33 o 
   7   1  15       84.78       84.56      6.96 o 
   8   1  15      398.26      393.94     11.44 o 
   9   1  15       82.38       88.29      7.24 o 
  10   1  15       14.99       15.36      6.17 o 
  11   1  15        0.06        0.29      4.88 o 
  12   1  15       10.38        9.79      5.06 o 
  13   1  15       11.96       -2.00      6.54 o 
  14   1  15       46.40       41.49      7.15 o 
  15   1  15       41.80       49.50     13.65 o 
   0   2  15      239.42      233.83     10.86 o 
   1   2  15     1171.74     1172.55     16.25 o 
   2   2  15       35.59       25.18      4.30 o 
   3   2  15        0.70       -3.41      3.69 o 
   4   2  15      596.19      584.27     12.06 o 
   5   2  15        0.42       -1.86      4.32 o 
   6   2  15      275.62      301.54      8.58 o 
   7   2  15       31.78       30.16      5.06 o 
   8   2  15     1763.78     1719.34     25.87 o 
   9   2  15      272.41      284.52     10.36 o 
  10   2  15       80.45       74.48      6.74 o 
  11   2  15        5.16        3.41      4.85 o 
  12   2  15        2.27        4.70      7.05 o 
  13   2  15       82.16       90.20      9.64 o 
  14   2  15        2.62        1.18      6.71 o 
  15   2  15        0.77       -3.21      6.29 o 
   1   3  15      427.69      453.45      9.92 o 
   2   3  15       69.46       66.00      5.02 o 
   3   3  15       26.32       19.33      4.89 o 
   4   3  15      161.66      157.38      7.27 o 
   5   3  15      587.52      589.11     13.49 o 
   6   3  15      238.20      216.24      8.48 o 
   7   3  15       75.98       62.69      6.00 o 
   8   3  15      231.06      208.98      7.47 o 
   9   3  15      169.93      156.89      8.30 o 
  10   3  15      196.27      191.52      9.52 o 
  11   3  15        2.56        9.68      7.35 o 
  12   3  15        0.04        0.74      7.05 o 
  13   3  15        0.00       -2.53      7.22 o 
  14   3  15       34.97       38.61      8.76 o 
  15   3  15       17.69       26.34      8.18 o 
   0   4  15      276.59      251.65     13.15 o 
   1   4  15       26.95       11.14      4.26 o 
   2   4  15     1549.36     1543.36     20.21 o 
   3   4  15       91.33       96.31      6.47 o 
   4   4  15      301.05      307.64     10.13 o 
   5   4  15      212.82      214.02      9.04 o 
   6   4  15       13.46        9.27      5.07 o 
   7   4  15       79.95       82.58      6.34 o 
   8   4  15       11.74        8.69      4.85 o 
   9   4  15      345.40      385.63     10.36 o 
  10   4  15       41.89       39.48      9.08 o 
  11   4  15       35.25       37.33      8.60 o 
  12   4  15        2.30       -2.32      6.89 o 
  13   4  15       13.88       31.81      8.47 o 
  14   4  15       42.37       36.07      8.93 o 
  15   4  15       39.41       34.13      8.80 o 
   1   5  15      105.34      132.51      6.89 o 
   2   5  15      504.83      509.09     11.20 o 
   3   5  15       40.37       46.13      5.54 o 
   4   5  15       96.54      108.55      7.08 o 
   5   5  15      226.97      227.90      9.21 o 
   6   5  15       89.65       66.43      6.59 o 
   7   5  15      386.40      379.07     11.87 o 
   8   5  15      180.77      202.96      9.76 o 
   9   5  15      216.96      207.64     10.68 o 
  10   5  15       53.49       45.75      7.21 o 
  11   5  15       88.94       96.11     11.39 o 
  12   5  15        1.93        4.41      8.21 o 
  13   5  15        1.59       -4.74      9.20 o 
  14   5  15      140.61      157.48     12.75 o 
   0   6  15      569.42      551.89     17.31 o 
   1   6  15      535.86      523.07     11.37 o 
   2   6  15      114.28      127.16      7.07 o 
   3   6  15        0.42       -3.66      4.57 o 
   4   6  15     1139.90     1084.02     18.00 o 
   5   6  15      211.61      219.02      9.54 o 
   6   6  15       30.81       35.49      6.01 o 
   7   6  15       58.68       44.70      5.73 o 
   8   6  15      101.80      109.46      8.97 o 
   9   6  15        0.16       -5.83      6.55 o 
  10   6  15       39.91       26.01      6.99 o 
  11   6  15        1.19       -4.16      6.01 o 
  12   6  15       43.74       65.06     10.47 o 
  13   6  15        6.96       10.35      9.82 o 
  14   6  15       30.32       38.14     13.19 o 
   1   7  15       15.27       16.47      5.53 o 
   2   7  15      276.96      242.43      9.25 o 
   3   7  15        0.23        1.48      4.63 o 
   4   7  15        0.88       -1.63      4.93 o 
   5   7  15        1.15        2.46      4.98 o 
   6   7  15      181.69      174.08     10.03 o 
   7   7  15      304.16      313.10     12.92 o 
   8   7  15       47.87       38.46      7.48 o 
   9   7  15        7.72        7.22      6.89 o 
  10   7  15        6.34        0.18      6.94 o 
  11   7  15        0.01       -6.39      6.78 o 
  12   7  15        0.21       -6.30      6.30 o 
  13   7  15        9.95       15.71     10.93 o 
   0   8  15        2.56       -6.33      7.69 o 
   1   8  15        9.25       -4.70      5.21 o 
   2   8  15       31.52       33.60      6.41 o 
   3   8  15        0.20       -5.21      5.21 o 
   4   8  15      191.88      195.84      8.73 o 
   5   8  15      324.54      340.16     11.41 o 
   6   8  15       98.10      107.86      7.60 o 
   7   8  15       95.81       97.70      9.91 o 
   8   8  15        7.03        9.37      6.89 o 
   9   8  15        0.44       -3.27      7.16 o 
  10   8  15      100.73      104.21     10.93 o 
  11   8  15       35.23       34.48      9.21 o 
  12   8  15        6.70        6.82      8.17 o 
  13   8  15      234.20      271.71     27.29 o 
   1   9  15      190.65      176.56      9.64 o 
   2   9  15        7.91        3.89      5.63 o 
   3   9  15        5.84        5.26      5.85 o 
   4   9  15       89.50       89.04      7.99 o 
   5   9  15       40.11       39.32      7.01 o 
   6   9  15        1.14       -8.01      8.01 o 
   7   9  15        0.25        3.00      7.64 o 
   8   9  15       86.50       76.18     10.32 o 
   9   9  15       47.73       42.30      9.60 o 
  10   9  15        0.54        5.87     10.07 o 
  11   9  15        5.16        6.81      8.82 o 
  12   9  15      132.86      176.09     13.00 o 
   0  10  15      376.91      400.12     20.00 o 
   1  10  15       12.22       21.40      6.14 o 
   2  10  15      159.98      166.19      9.91 o 
   3  10  15       23.36       15.03      7.91 o 
   4  10  15       30.47       36.96      7.77 o 
   5  10  15       80.13       70.98     11.80 o 
   6  10  15       75.82       55.51     12.55 o 
   7  10  15       63.52       60.49     14.70 o 
   8  10  15       11.25        6.00      9.54 o 
   9  10  15      158.17      185.32     15.15 o 
  10  10  15       52.44       63.56     11.05 o 
  11  10  15       27.34       26.26     12.07 o 
   1  11  15      189.24      167.97     10.28 o 
   2  11  15       10.52        3.07      6.47 o 
   3  11  15        4.61        1.94      6.34 o 
   4  11  15        1.95        3.48      8.75 o 
   5  11  15        7.58        7.03      9.36 o 
   6  11  15       19.93       28.34     11.84 o 
   7  11  15        9.26       21.51     11.48 o 
   8  11  15       18.04       17.39     11.83 o 
   9  11  15        0.14        8.43     10.76 o 
   0  12  15        7.87        4.94      9.30 o 
   1  12  15       12.89       12.93      7.25 o 
   2  12  15        1.17       -5.74      5.74 o 
   3  12  15       64.52       61.62     12.45 o 
   4  12  15      196.07      193.40     15.49 o 
   5  12  15        7.40       12.03      9.74 o 
   6  12  15       48.32       47.11     17.81 o 
   7  12  15       40.21       53.56     13.74 o 
   8  12  15      117.98      172.42     17.53 o 
   1  13  15       36.71       13.10      6.89 o 
   2  13  15      152.23      147.99     15.36 o 
   3  13  15       43.19       32.48     11.60 o 
   4  13  15       63.26       62.21     12.95 o 
   5  13  15       52.73       58.64     13.09 o 
   0   0  16     1320.59     1287.94     44.97 o 
   1   0  16      106.68      129.34     11.74 o 
   2   0  16     1863.86     1774.90     32.20 o 
   3   0  16      657.09      640.64     21.01 o 
   4   0  16      137.87      113.94      8.67 o 
   5   0  16      787.31      809.41     16.95 o 
   6   0  16     2160.92     2091.52     46.66 o 
   7   0  16      380.06      392.70     16.83 o 
   8   0  16      696.04      695.81     21.81 o 
   9   0  16       17.52       21.99      8.54 o 
  10   0  16        1.28       -3.46      7.15 o 
  11   0  16       81.35       84.85     10.63 o 
  12   0  16       73.30       81.31     10.15 o 
  13   0  16        1.00       -7.10      7.10 o 
  14   0  16      108.44      109.56     24.10 o 
  15   0  16       97.91      103.86     24.44 o 
   1   1  16      148.88      136.66      7.50 o 
   2   1  16      360.16      330.41      9.85 o 
   3   1  16      151.73      149.23      6.90 o 
   4   1  16      476.55      479.75     10.72 o 
   5   1  16      519.18      550.54     13.09 o 
   6   1  16      103.12       87.86      5.95 o 
   7   1  16       14.11       -0.67      5.86 o 
   8   1  16      222.12      219.83     10.06 o 
   9   1  16      460.72      440.76     12.40 o 
  10   1  16      231.13      236.38     11.56 o 
  11   1  16        3.24        7.37      5.37 o 
  12   1  16      101.70      110.94      8.41 o 
  13   1  16       32.71       43.65     10.36 o 
  14   1  16       10.98       -0.05      8.35 o 
  15   1  16        0.01      -11.70     11.70 o 
   0   2  16      659.54      639.83     19.27 o 
   1   2  16       48.12       49.20      7.04 o 
   2   2  16      688.69      666.12     12.55 o 
   3   2  16      192.75      198.32      7.62 o 
   4   2  16      212.53      190.16      8.08 o 
   5   2  16      164.71      136.87      7.61 o 
   6   2  16      136.02      152.39      7.73 o 
   7   2  16        4.87        7.39      5.03 o 
   8   2  16      758.07      752.21     16.74 o 
   9   2  16       60.45       44.81      6.88 o 
  10   2  16        5.09        0.35      5.70 o 
  11   2  16        1.58        2.77      5.49 o 
  12   2  16       19.15       13.57      8.06 o 
  13   2  16       66.39       43.64      9.44 o 
  14   2  16        0.68        9.05      7.48 o 
   1   3  16       90.64       88.92      6.20 o 
   2   3  16        2.00       -4.34      4.34 o 
   3   3  16      982.11      967.57     16.45 o 
   4   3  16      981.61      947.32     17.74 o 
   5   3  16       21.86       32.96      6.23 o 
   6   3  16     2616.95     2579.75     32.87 o 
   7   3  16     1058.51     1028.04     17.67 o 
   8   3  16      443.50      476.40     11.58 o 
   9   3  16       28.67       34.31      6.84 o 
  10   3  16       92.64       76.20      8.38 o 
  11   3  16      197.06      189.76      9.65 o 
  12   3  16       61.67       46.66      9.25 o 
  13   3  16      101.30       84.91     10.57 o 
  14   3  16      248.98      292.19     14.84 o 
   0   4  16        5.45        9.65      6.65 o 
   1   4  16      190.14      183.54      7.63 o 
   2   4  16      555.18      515.93     12.08 o 
   3   4  16      520.19      482.35     14.22 o 
   4   4  16      266.46      247.69      9.86 o 
   5   4  16      746.32      737.21     15.67 o 
   6   4  16       31.19       34.52      6.36 o 
   7   4  16      369.12      369.24     11.07 o 
   8   4  16       76.88       59.52      6.61 o 
   9   4  16      236.49      217.63     10.22 o 
  10   4  16       29.83       38.22      9.03 o 
  11   4  16        4.79       -1.00      8.50 o 
  12   4  16       35.63       38.00      9.26 o 
  13   4  16        3.77       -0.03      7.85 o 
  14   4  16       37.31       28.37      9.27 o 
   1   5  16       38.98       31.05      5.87 o 
   2   5  16      114.90      128.90      7.46 o 
   3   5  16       36.73       28.25      5.99 o 
   4   5  16      970.39      968.96     18.09 o 
   5   5  16      821.87      831.12     16.65 o 
   6   5  16      399.60      381.42     11.53 o 
   7   5  16      178.77      167.63      8.98 o 
   8   5  16      348.81      377.87     11.71 o 
   9   5  16        0.71        6.01      5.49 o 
  10   5  16       18.86       13.47      7.16 o 
  11   5  16       12.94        2.02      8.74 o 
  12   5  16       84.88       89.77     11.85 o 
  13   5  16        1.46       -4.99      9.70 o 
   0   6  16      219.02      194.17     15.09 o 
   1   6  16       10.28       21.89      5.74 o 
   2   6  16      678.29      661.07     14.20 o 
   3   6  16      298.53      289.08     10.14 o 
   4   6  16      640.16      655.16     15.82 o 
   5   6  16       33.42       44.06      6.48 o 
   6   6  16        0.21       -4.42      5.13 o 
   7   6  16       19.49       13.52      5.41 o 
   8   6  16       16.26       16.88      5.66 o 
   9   6  16        0.43        2.11      6.91 o 
  10   6  16      229.28      246.31     11.96 o 
  11   6  16       22.94       16.68      7.10 o 
  12   6  16       27.47       15.72      9.89 o 
  13   6  16       97.15       95.06     13.47 o 
   1   7  16      289.17      239.32     11.33 o 
   2   7  16        7.95        6.59      5.70 o 
   3   7  16       46.66       34.61      6.09 o 
   4   7  16      221.72      198.07      9.23 o 
   5   7  16      237.36      265.18     10.05 o 
   6   7  16      126.00      138.73      7.97 o 
   7   7  16       23.40       25.13      5.41 o 
   8   7  16      135.85      128.80     10.07 o 
   9   7  16        1.58       12.59      7.25 o 
  10   7  16       58.58       53.48      9.02 o 
  11   7  16      142.81      143.80     11.01 o 
  12   7  16        9.52        5.14      7.74 o 
   0   8  16      301.42      319.56     18.25 o 
   1   8  16       48.30       32.82      7.02 o 
   2   8  16        1.85       -3.06      5.86 o 
   3   8  16      105.32      104.56      8.40 o 
   4   8  16      154.26      146.97      9.49 o 
   5   8  16        8.99        8.37      6.17 o 
   6   8  16        2.43       -1.05      4.85 o 
   7   8  16        1.04       -7.02      7.02 o 
   8   8  16      121.79      124.51     10.81 o 
   9   8  16       38.83       28.88      9.47 o 
  10   8  16       18.58       38.19      9.55 o 
  11   8  16       11.95        5.72      8.64 o 
  12   8  16      120.42      127.59     36.51 o 
   1   9  16       53.82       56.41      7.82 o 
   2   9  16      138.87      145.72      9.50 o 
   3   9  16       11.96        4.34      6.38 o 
   4   9  16      192.21      191.63     10.87 o 
   5   9  16       12.15       11.41      5.86 o 
   6   9  16        0.49        9.59      9.47 o 
   7   9  16        5.89       18.77      9.67 o 
   8   9  16       11.13        1.42      8.94 o 
   9   9  16        3.07       -4.22      9.24 o 
  10   9  16        6.55        5.41      9.36 o 
  11   9  16       57.93       65.62     15.62 o 
   0  10  16      243.78      230.77     17.26 o 
   1  10  16        6.19       15.91      6.49 o 
   2  10  16      148.66      148.07     10.35 o 
   3  10  16        6.94        4.63      6.58 o 
   4  10  16       13.58        6.15      5.95 o 
   5  10  16      106.15      106.46     15.99 o 
   6  10  16       10.66        8.51     11.01 o 
   7  10  16       50.53       47.09     12.83 o 
   8  10  16       12.02       27.61     10.65 o 
   9  10  16        2.56        3.70     10.18 o 
   1  11  16      109.48      117.30     14.21 o 
   2  11  16        7.08        6.27      6.91 o 
   3  11  16        0.55       -3.59      6.02 o 
   4  11  16      117.58      135.97     14.11 o 
   5  11  16        0.48       -0.33     10.76 o 
   6  11  16       24.19       34.28     12.70 o 
   7  11  16       51.72       51.95     13.34 o 
   8  11  16      344.34      354.13     24.69 o 
   0  12  16       21.72       11.76      9.47 o 
   1  12  16        7.91       23.48      8.10 o 
   2  12  16       31.49       34.38      7.47 o 
   3  12  16       10.40       -3.38     10.32 o 
   4  12  16        0.43      -10.19     10.19 o 
   5  12  16       85.43       75.94     13.47 o 
   6  12  16        7.10       12.41     12.05 o 
   1  13  16       44.00       36.37     12.57 o 
   2  13  16        0.76        3.13     12.41 o 
   1   1  17       67.29       53.83      6.70 o 
   2   1  17      103.87      122.20      7.42 o 
   3   1  17      147.40      130.65      7.79 o 
   4   1  17      433.16      450.20     11.79 o 
   5   1  17      173.06      201.52      9.34 o 
   6   1  17      308.09      336.26     11.38 o 
   7   1  17       23.25       36.95      7.41 o 
   8   1  17      240.55      243.90     10.90 o 
   9   1  17       76.26       74.91      7.74 o 
  10   1  17        0.25        2.34      5.67 o 
  11   1  17       29.57       22.59      6.61 o 
  12   1  17        8.23        3.21      6.21 o 
  13   1  17       69.30       70.03     11.93 o 
  14   1  17        4.88       -1.73      9.19 o 
   0   2  17       43.76       38.90     12.66 o 
   1   2  17      681.26      651.93     13.94 o 
   2   2  17      385.16      395.65     11.42 o 
   3   2  17      133.80      142.00      7.84 o 
   4   2  17      607.40      622.29     15.09 o 
   5   2  17      367.27      389.66     12.39 o 
   6   2  17      416.26      450.47     12.22 o 
   7   2  17        1.77       -5.41      5.41 o 
   8   2  17      268.65      263.05     11.70 o 
   9   2  17       24.98       25.16      7.12 o 
  10   2  17       43.56       40.14      7.13 o 
  11   2  17        1.25       -5.61      5.61 o 
  12   2  17        8.46        2.10      5.83 o 
  13   2  17        4.15       15.17      8.39 o 
   1   3  17      164.93      156.75      8.26 o 
   2   3  17       88.12       61.08      6.41 o 
   3   3  17      248.50      251.64     10.60 o 
   4   3  17      163.66      168.66      9.12 o 
   5   3  17       18.14       11.66      5.95 o 
   6   3  17        7.94       -0.32      5.90 o 
   7   3  17       28.27       22.95      5.94 o 
   8   3  17      170.30      183.50      8.68 o 
   9   3  17       15.06        5.74      6.41 o 
  10   3  17       54.05       34.12      7.25 o 
  11   3  17      133.97      148.55     10.08 o 
  12   3  17       17.06       22.99      8.57 o 
  13   3  17        0.00        1.35      7.85 o 
   0   4  17       42.05       28.22      8.17 o 
   1   4  17      401.86      376.53     11.46 o 
   2   4  17      581.00      596.02     14.99 o 
   3   4  17       97.88       93.33      7.48 o 
   4   4  17      128.67      127.73      8.40 o 
   5   4  17        0.32       -3.79      5.54 o 
   6   4  17      509.97      499.03     13.89 o 
   7   4  17      109.83      123.45      8.14 o 
   8   4  17       49.42       30.55      6.32 o 
   9   4  17      431.91      472.80     14.34 o 
  10   4  17      104.89      133.31     10.14 o 
  11   4  17       18.93       13.69      9.46 o 
  12   4  17       62.51       39.77     11.13 o 
  13   4  17       11.93        4.46      9.81 o 
   1   5  17        5.99       -0.24      5.84 o 
   2   5  17      187.91      185.31      8.95 o 
   3   5  17        0.09        2.05      5.57 o 
   4   5  17       68.97       79.98      7.64 o 
   5   5  17        2.67       -0.80      5.60 o 
   6   5  17       11.21        9.88      5.42 o 
   7   5  17        2.47       11.14      6.10 o 
   8   5  17      196.33      203.19      9.64 o 
   9   5  17       11.91       11.29      7.61 o 
  10   5  17       83.51       77.41     12.57 o 
  11   5  17       33.79       42.56     10.73 o 
  12   5  17       24.62       28.83     11.95 o 
   0   6  17        1.40        4.21      9.65 o 
   1   6  17      231.32      253.27     10.70 o 
   2   6  17       17.72       21.48      6.70 o 
   3   6  17        3.84        2.35      5.93 o 
   4   6  17       71.32       67.21      7.43 o 
   5   6  17      128.04      126.47      8.34 o 
   6   6  17       26.32       22.20      6.35 o 
   7   6  17       36.09       41.19      6.50 o 
   8   6  17       46.59       58.32      6.56 o 
   9   6  17       29.06       34.54      8.10 o 
  10   6  17        2.98        9.03      7.89 o 
  11   6  17       58.72       67.46     12.67 o 
  12   6  17       23.98       15.83     10.00 o 
   1   7  17      185.47      181.27     10.59 o 
   2   7  17      135.45      143.13      9.67 o 
   3   7  17       87.21       83.75      8.29 o 
   4   7  17       70.98       64.94      7.95 o 
   5   7  17       31.93       33.78      6.79 o 
   6   7  17      149.26      162.32      8.81 o 
   7   7  17       66.78      108.14      9.71 o 
   8   7  17        0.12       -6.77      7.52 o 
   9   7  17        3.14       -6.80      7.76 o 
  10   7  17       25.04       12.08      8.44 o 
  11   7  17       56.21       56.31      9.31 o 
   0   8  17       11.79       12.09     10.71 o 
   1   8  17       42.99       39.02      7.69 o 
   2   8  17        0.85       -2.87      6.14 o 
   3   8  17       10.37        5.77      8.52 o 
   4   8  17       70.11       79.88     10.99 o 
   5   8  17       37.70       41.00      8.96 o 
   6   8  17        0.90        1.58      5.90 o 
   7   8  17       91.32      124.92     12.06 o 
   8   8  17       59.40       63.40     11.85 o 
   9   8  17      157.53      178.66     16.46 o 
  10   8  17       12.10        3.76      9.73 o 
   1   9  17        1.57       -4.91      6.56 o 
   2   9  17        0.89        5.30      6.98 o 
   3   9  17        0.66       -3.85      6.84 o 
   4   9  17      109.53      124.60     10.48 o 
   5   9  17        0.49       -0.04      6.51 o 
   6   9  17      615.59      695.21     24.72 o 
   7   9  17       35.41       18.31     12.83 o 
   8   9  17       94.94       94.17     17.36 o 
   9   9  17      153.35      138.85     14.06 o 
   0  10  17      124.30      119.11     14.22 o 
   1  10  17       20.53       22.32      7.70 o 
   2  10  17        1.59       -6.58      6.58 o 
   3  10  17       93.08       91.71      9.36 o 
   4  10  17       87.99      112.73      9.49 o 
   5  10  17       15.22       13.66     12.41 o 
   6  10  17       49.57       49.82     13.74 o 
   7  10  17       31.04       25.21     12.54 o 
   8  10  17       97.73      122.40     16.18 o 
   1  11  17        3.10        7.85      7.78 o 
   2  11  17       12.31       12.92      7.52 o 
   3  11  17       51.85       60.64      7.98 o 
   4  11  17        1.79        5.71     10.14 o 
   5  11  17       15.29       24.62     12.18 o 
   6  11  17       24.85       51.36     13.29 o 
   0  12  17      484.72      596.83     25.34 o 
   1  12  17       75.64       92.53      9.45 o 
   2  12  17       18.68       25.17      7.69 o 
   3  12  17        0.24      -11.39     11.39 o 
   0   0  18      264.72      267.39     20.93 o 
   1   0  18      297.62      298.68     15.44 o 
   2   0  18      108.54      112.36     11.44 o 
   3   0  18      306.70      280.82     16.20 o 
   4   0  18       84.26       79.76     12.26 o 
   5   0  18      645.98      635.10     27.50 o 
   6   0  18      782.71      827.98     30.93 o 
   7   0  18       23.75       39.55     12.56 o 
   8   0  18      408.72      421.72     20.17 o 
   9   0  18     1822.93     1863.06     42.83 o 
  10   0  18       98.53      126.59     13.18 o 
  11   0  18       39.19       42.88     11.70 o 
  12   0  18       37.11       56.00     10.91 o 
  13   0  18       30.06       32.93     13.28 o 
   1   1  18       81.89       81.65      7.38 o 
   2   1  18      346.14      336.54     11.37 o 
   3   1  18      132.40      135.81      8.49 o 
   4   1  18       44.29       22.09      7.18 o 
   5   1  18       21.60       22.79      7.70 o 
   6   1  18      253.08      239.53     13.43 o 
   7   1  18      358.24      377.38     14.43 o 
   8   1  18      192.33      228.19     11.77 o 
   9   1  18       11.37       13.40      7.22 o 
  10   1  18       99.81       93.04      8.95 o 
  11   1  18        0.90       -0.88      6.29 o 
  12   1  18        2.71        3.24      6.38 o 
  13   1  18       71.13       84.37     16.88 o 
   0   2  18       42.93       27.42      8.95 o 
   1   2  18       24.30       11.41      6.80 o 
   2   2  18       52.97       36.13      6.83 o 
   3   2  18       21.06        9.44      5.79 o 
   4   2  18      248.51      242.73     11.24 o 
   5   2  18      298.70      307.25     13.81 o 
   6   2  18      116.65      141.12      8.55 o 
   7   2  18       24.20        9.13      8.10 o 
   8   2  18      157.84      168.64     11.63 o 
   9   2  18        0.04        7.43      7.03 o 
  10   2  18        0.79       -0.98      6.66 o 
  11   2  18        7.34        8.63      6.60 o 
  12   2  18       51.79       64.96      7.17 o 
   1   3  18       84.32       64.45      7.74 o 
   2   3  18        0.27        0.95      5.57 o 
   3   3  18       60.43       64.15      8.14 o 
   4   3  18       26.89       18.10      6.95 o 
   5   3  18        5.56        7.60      6.20 o 
   6   3  18      132.54      129.47      8.93 o 
   7   3  18      161.39      175.75      9.19 o 
   8   3  18       75.40       72.27      9.49 o 
   9   3  18       48.88       46.72      8.14 o 
  10   3  18       25.53       32.01      7.43 o 
  11   3  18       97.61      119.81      9.31 o 
  12   3  18       44.90       67.53     10.62 o 
   0   4  18      165.95      167.47     15.29 o 
   1   4  18      207.54      232.51     10.06 o 
   2   4  18      373.64      371.94     13.35 o 
   3   4  18       39.94       40.82      7.63 o 
   4   4  18       61.62       66.86      7.49 o 
   5   4  18      489.29      538.72     17.40 o 
   6   4  18       24.66       28.64      7.00 o 
   7   4  18       79.99       84.81      8.18 o 
   8   4  18       10.53        9.77      6.31 o 
   9   4  18        0.30       -4.78      6.85 o 
  10   4  18       94.00       85.84      8.52 o 
  11   4  18        0.04       -9.19      9.19 o 
  12   4  18        2.36       -0.65     10.70 o 
   1   5  18       36.13       44.63      8.65 o 
   2   5  18      645.86      683.14     19.75 o 
   3   5  18      121.76      122.58      9.91 o 
   4   5  18      414.66      430.93     13.02 o 
   5   5  18        0.11       -4.10      5.59 o 
   6   5  18        6.63        6.32      6.17 o 
   7   5  18       49.53       44.45      7.38 o 
   8   5  18      147.17      152.39      9.09 o 
   9   5  18       98.54       87.59      7.22 o 
  10   5  18       43.34       44.87     13.01 o 
  11   5  18       25.20        9.24     12.30 o 
   0   6  18     2518.04     2616.68     76.36 o 
   1   6  18       17.77       21.61      9.92 o 
   2   6  18      296.08      302.87     13.00 o 
   3   6  18       43.03       57.00      8.13 o 
   4   6  18      153.49      157.46     10.12 o 
   5   6  18       11.40        3.22      6.16 o 
   6   6  18       27.26       21.93      6.64 o 
   7   6  18       19.72       -1.86      6.05 o 
   8   6  18        1.77       -4.90      5.96 o 
   9   6  18       12.60       19.04      8.45 o 
  10   6  18      104.21      103.51     10.01 o 
  11   6  18       44.17       20.44     11.31 o 
   1   7  18        0.30       -4.16      7.49 o 
   2   7  18      211.32      220.45     12.78 o 
   3   7  18       22.00       11.35      7.05 o 
   4   7  18      201.26      180.57     11.11 o 
   5   7  18       28.39       29.35      8.02 o 
   6   7  18        7.44        9.03      6.65 o 
   7   7  18        6.22        3.56      6.18 o 
   8   7  18        7.52       -5.54      8.14 o 
   9   7  18        0.15        3.77      9.23 o 
  10   7  18        0.00       -7.66      7.66 o 
   0   8  18      119.88      107.92     15.16 o 
   1   8  18      136.10      123.53     10.26 o 
   2   8  18      605.36      657.55     18.65 o 
   3   8  18        0.28        6.61      7.70 o 
   4   8  18       25.19       22.05      8.18 o 
   5   8  18        2.57       -6.61      6.77 o 
   6   8  18      194.68      230.99     11.53 o 
   7   8  18        4.67       10.78     11.46 o 
   8   8  18       76.62      104.28     13.03 o 
   9   8  18        5.36        3.44      9.92 o 
   1   9  18        0.19        7.83      8.03 o 
   2   9  18       59.27       57.25      9.11 o 
   3   9  18       31.76       43.92     10.19 o 
   4   9  18       12.97        9.44      7.91 o 
   5   9  18       37.28       45.21      8.33 o 
   6   9  18       54.01       80.02     14.55 o 
   7   9  18       60.49       73.43     13.87 o 
   8   9  18       12.71        7.08     13.72 o 
   0  10  18        6.53       -2.83     10.57 o 
   1  10  18       66.42       62.53     10.18 o 
   2  10  18       42.86       32.83      8.52 o 
   3  10  18       24.28       39.80      8.09 o 
   4  10  18       46.47       47.47      8.47 o 
   5  10  18        0.03       -5.72     12.07 o 
   6  10  18       31.98       30.90     13.10 o 
   1  11  18       19.33        0.19      8.32 o 
   2  11  18        6.35       -7.06      7.52 o 
   3  11  18        2.22       -4.96     12.47 o 
   1   1  19        7.14       -2.47      6.04 o 
   2   1  19      297.19      323.24     12.51 o 
   3   1  19       59.25       47.97      8.15 o 
   4   1  19        9.16       14.41      8.73 o 
   5   1  19        1.22       -5.78      6.45 o 
   6   1  19      265.21      276.12     15.74 o 
   7   1  19       24.63       33.56      9.14 o 
   8   1  19      285.20      292.31     13.63 o 
   9   1  19       81.66       95.25      9.68 o 
  10   1  19       37.31       54.86      9.69 o 
  11   1  19        4.60        7.81      6.92 o 
   0   2  19      440.90      488.50     19.25 o 
   1   2  19       17.89        2.73      6.54 o 
   2   2  19       23.43       20.69      7.01 o 
   3   2  19        9.52        5.15      7.56 o 
   4   2  19        3.49        1.09      7.31 o 
   5   2  19      303.93      282.20     14.73 o 
   6   2  19       73.67       93.48      8.79 o 
   7   2  19        0.07       -7.37      7.37 o 
   8   2  19       17.06       23.04      8.07 o 
   9   2  19        9.98        7.72      7.55 o 
  10   2  19        0.04       -7.09      7.09 o 
  11   2  19        4.40       -2.60      6.96 o 
   1   3  19      241.62      259.55     11.56 o 
   2   3  19        0.07       -6.07      7.19 o 
   3   3  19        3.95       -1.82      6.76 o 
   4   3  19       52.84       50.67      8.44 o 
   5   3  19      159.87      176.29     12.09 o 
   6   3  19      318.95      347.75     12.45 o 
   7   3  19        8.23        7.49      6.40 o 
   8   3  19       48.91       33.05      8.81 o 
   9   3  19       47.69       51.63      9.08 o 
  10   3  19        0.25        0.63      7.03 o 
  11   3  19      103.50      115.67     10.34 o 
   0   4  19      396.45      392.68     20.72 o 
   1   4  19      628.95      613.03     20.77 o 
   2   4  19        1.47        4.34      7.29 o 
   3   4  19       75.33       72.41      8.75 o 
   4   4  19       19.80       16.79      7.49 o 
   5   4  19       47.07       36.76      7.65 o 
   6   4  19        1.38       -6.43      6.43 o 
   7   4  19       47.66       63.07      7.87 o 
   8   4  19      248.09      253.99     10.63 o 
   9   4  19      142.61      135.93     13.79 o 
  10   4  19      119.65      117.32      9.97 o 
   1   5  19      213.35      228.83     13.05 o 
   2   5  19        4.51       -0.69      7.63 o 
   3   5  19       38.84       21.77      9.73 o 
   4   5  19        2.76        5.12      6.69 o 
   5   5  19        4.06        6.33      6.42 o 
   6   5  19      206.92      205.38     12.48 o 
   7   5  19      315.97      371.37     13.66 o 
   8   5  19      112.82      141.11      9.47 o 
   9   5  19       44.82       38.65      9.71 o 
  10   5  19       34.91       33.90     13.14 o 
   0   6  19       59.86       54.91     13.72 o 
   1   6  19       30.62       25.34      9.68 o 
   2   6  19      139.45      142.41     11.50 o 
   3   6  19        0.14       -4.15      7.28 o 
   4   6  19       20.17       18.78      7.59 o 
   5   6  19      140.51      152.20     11.07 o 
   6   6  19        8.99        5.96      7.35 o 
   7   6  19       66.85       57.94      8.57 o 
   8   6  19      123.44      126.54      9.37 o 
   9   6  19       23.72        8.80      8.66 o 
   1   7  19        4.25        2.39      8.75 o 
   2   7  19       19.50       11.24      9.68 o 
   3   7  19       11.74       15.98      8.04 o 
   4   7  19       69.42       84.78      9.85 o 
   5   7  19        0.03        8.07      8.24 o 
   6   7  19      392.85      475.56     16.28 o 
   7   7  19       12.03        2.38      6.59 o 
   8   7  19       32.38       36.51     19.62 o 
   0   8  19      108.71      108.19     15.91 o 
   1   8  19       55.85       52.77      9.95 o 
   2   8  19      142.56      165.62     18.18 o 
   3   8  19        1.85        1.54      8.48 o 
   4   8  19       84.66       83.41     10.55 o 
   5   8  19       16.61       22.24      8.00 o 
   6   8  19        2.12        2.66      7.24 o 
   7   8  19        4.40        7.00     11.26 o 
   1   9  19       10.46        8.44      8.48 o 
   2   9  19      223.68      260.31     15.18 o 
   3   9  19       27.41       44.96     13.01 o 
   4   9  19       33.88       28.16      9.08 o 
   5   9  19        2.33       -2.01      7.32 o 
   0  10  19      196.21      240.66     23.50 o 
   1  10  19       39.29       57.36     10.47 o 
   2  10  19       46.06       60.48     11.15 o 
   3  10  19        9.98        2.35     12.62 o 
   0   0  20       36.09       49.47     15.51 o 
   1   0  20       94.07      108.10     13.35 o 
   2   0  20       29.01       -0.03     10.48 o 
   3   0  20       27.19       23.91     11.81 o 
   4   0  20       18.87       -1.90     14.59 o 
   5   0  20        0.12        0.96     14.22 o 
   6   0  20       16.68      -13.10     13.78 o 
   7   0  20       34.95       29.63     13.26 o 
   8   0  20      130.32      136.32     17.72 o 
   9   0  20       60.45       57.96     16.86 o 
  10   0  20        0.22       11.03     10.81 o 
   1   1  20      111.87      107.18      9.79 o 
   2   1  20       43.86       31.43      8.31 o 
   3   1  20      166.22      146.69     10.92 o 
   4   1  20       50.62       33.86      9.93 o 
   5   1  20       97.27       86.18      9.14 o 
   6   1  20        3.78       -1.15      8.80 o 
   7   1  20       31.05       24.93     10.02 o 
   8   1  20       15.31       11.56      9.61 o 
   9   1  20       41.34       26.03      9.33 o 
  10   1  20       21.86       31.53      9.39 o 
   0   2  20        3.83        0.24      9.76 o 
   1   2  20       33.48       33.84      8.17 o 
   2   2  20      172.64      161.43     10.21 o 
   3   2  20       34.17       28.04      8.96 o 
   4   2  20       47.08       62.81     10.72 o 
   5   2  20        3.40       -0.26      7.81 o 
   6   2  20      150.48      139.29      9.87 o 
   7   2  20        1.69       -6.08      9.31 o 
   8   2  20       35.12       41.71     10.29 o 
   9   2  20       26.56       22.18      8.25 o 
  10   2  20       28.66        8.75      9.33 o 
   1   3  20      140.67      138.30     11.49 o 
   2   3  20       59.80       44.77      9.73 o 
   3   3  20       38.55       30.84      9.04 o 
   4   3  20        1.11       -3.10      8.27 o 
   5   3  20       62.58       42.32      9.61 o 
   6   3  20       13.55        4.59      7.72 o 
   7   3  20        6.45        7.36      6.62 o 
   8   3  20       43.34       37.55      9.39 o 
   9   3  20      117.35      113.66     11.88 o 
   0   4  20        0.15        6.86     11.01 o 
   1   4  20       18.97       11.33      8.99 o 
   2   4  20       46.06       35.86     10.49 o 
   3   4  20       89.38       78.94      9.74 o 
   4   4  20      138.47      155.84     12.03 o 
   5   4  20       21.65       20.61      8.35 o 
   6   4  20       35.21       46.06      8.46 o 
   7   4  20      111.62      132.91     10.81 o 
   8   4  20       13.74        8.09      7.12 o 
   9   4  20        3.86       -4.03      8.08 o 
   1   5  20      329.70      313.73     16.08 o 
   2   5  20       95.64      101.15     11.06 o 
   3   5  20        0.31       -8.04      8.04 o 
   4   5  20       66.72       70.41     10.32 o 
   5   5  20        2.43       -7.27      7.27 o 
   6   5  20       24.80       10.29      8.35 o 
   7   5  20      148.06      145.28     10.85 o 
   8   5  20       12.03       14.00      7.24 o 
   0   6  20      276.30      335.27     28.50 o 
   1   6  20       16.69        3.76      9.46 o 
   2   6  20       17.24        4.43      8.46 o 
   3   6  20       33.90       47.26      9.49 o 
   4   6  20       46.78       40.88      9.79 o 
   5   6  20        8.84        8.30      7.93 o 
   6   6  20        0.89        0.18      7.77 o 
   7   6  20       12.21       17.15      8.03 o 
   1   7  20       35.97       45.07     10.70 o 
   2   7  20      270.05      254.49     17.70 o 
   3   7  20       31.44       31.59      8.58 o 
   4   7  20        2.14       -6.47      8.00 o 
   5   7  20       57.73       58.46     10.16 o 
   6   7  20       70.43       88.73     10.60 o 
   0   8  20      407.42      375.33     24.52 o 
   1   8  20       19.59       28.37     12.67 o 
   2   8  20       31.85       39.55     12.07 o 
   3   8  20        0.40        6.06      8.80 o 
   4   8  20       60.44       64.39     10.63 o 
   5   8  20       18.45       -8.95     28.99 o 
   1   9  20       27.47       50.66     16.59 o 
   1   1  21        0.95       -7.54      7.96 o 
   2   1  21       92.14       99.45     10.64 o 
   3   1  21       20.17       16.97      8.20 o 
   4   1  21        2.44       -1.79      8.67 o 
   5   1  21       36.25       27.41      9.49 o 
   6   1  21       18.52        3.36      9.64 o 
   7   1  21        2.14        4.28     10.11 o 
   8   1  21        0.12       -5.93     10.78 o 
   0   2  21       14.42       -1.46     13.77 o 
   1   2  21        3.86       -1.77      8.28 o 
   2   2  21      290.48      291.97     13.57 o 
   3   2  21       34.38       24.20     10.78 o 
   4   2  21       87.15       88.32     12.02 o 
   5   2  21       63.40       68.04     10.40 o 
   6   2  21       38.90       25.07      8.39 o 
   7   2  21       84.23       74.28     13.54 o 
   8   2  21        2.91        5.44     11.09 o 
   1   3  21        7.82        1.07      8.05 o 
   2   3  21       44.79       49.76     10.87 o 
   3   3  21        1.44       -8.96      9.15 o 
   4   3  21      215.09      206.93     13.70 o 
   5   3  21        1.21       -8.70      8.70 o 
   6   3  21       57.13       61.83      9.61 o 
   7   3  21      222.09      220.20     17.34 o 
   0   4  21       57.79      107.92     14.44 o 
   1   4  21       19.00        8.89      9.24 o 
   2   4  21       27.50       16.23     11.29 o 
   3   4  21      107.01      120.17     12.82 o 
   4   4  21       10.96        2.25      8.74 o 
   5   4  21        4.14       -1.92      9.57 o 
   6   4  21       21.78       14.93      9.32 o 
   7   4  21       51.97       36.56      9.67 o 
   1   5  21      144.36      132.63     12.54 o 
   2   5  21       76.93      108.59     12.72 o 
   3   5  21       76.25       66.47     11.62 o 
   4   5  21       11.61        7.20      9.71 o 
   5   5  21      215.27      246.15     15.40 o 
   6   5  21        4.03        1.37      8.49 o 
   0   6  21      322.30      398.28     31.72 o 
   1   6  21       67.42       51.54     13.11 o 
   2   6  21       72.80       85.42     11.69 o 
   3   6  21       10.70        0.99      9.96 o 
   4   6  21       13.60        8.51     10.84 o 
   5   6  21        1.57      -11.95     11.95 o 
   1   7  21        7.37       20.60     11.65 o 
   2   7  21       41.03       52.04     12.63 o 
   3   7  21       18.19       46.38     15.93 o 
   0   0  22      298.98      241.66     38.95 o 
   1   0  22      187.29      233.35     19.24 o 
   2   0  22       50.09       51.26     17.16 o 
   3   0  22        0.79      -15.23     16.36 o 
   4   0  22       22.82       16.19     16.91 o 
   5   0  22       29.52       27.62     17.75 o 
   6   0  22       37.42       38.39     19.12 o 
   1   1  22       20.43       28.55     10.33 o 
   2   1  22        2.23       -5.15      8.50 o 
   3   1  22      100.44      124.02     15.53 o 
   4   1  22        4.37       -3.15      9.91 o 
   5   1  22      110.00      132.05     16.52 o 
   6   1  22      131.29      151.38     17.12 o 
   0   2  22      140.28      123.56     35.89 o 
   1   2  22      142.17      174.82     17.52 o 
   2   2  22        3.56       10.99      8.00 o 
   3   2  22        2.44        5.08      9.92 o 
   4   2  22        2.48       -2.60     10.43 o 
   5   2  22        1.41        9.38      9.22 o 
   1   3  22       17.56       17.77      8.87 o 
   2   3  22      199.61      211.41     15.36 o 
   3   3  22       29.94       34.69     11.28 o 
   4   3  22       15.27       22.18     10.47 o 
   5   3  22       16.23        1.70     11.47 o 
   0   4  22      233.41      254.43     17.44 o 
   1   4  22        8.13        1.18     10.51 o 
   2   4  22       34.80       20.41     12.13 o 
   3   4  22        6.85       -9.36      9.36 o 
   4   4  22        1.63      -10.51     10.51 o 
   1   5  22       28.34       37.78     10.58 o 
   2   5  22       94.64       84.12     16.97 o 
                                                 
